# Supplementary material for: Comparative Antennal Morphometry and Sensilla Organization in the Reproductive and Non-Reproductive Castes of the Formosan Subterranean Termite
Source: Insects. 2021 Jun 24;12(7):576. doi: 10.3390/insects12070576 (PMC8307099; doi:10.3390/insects12070576)
Supplement: Supplementary file 1 [file insects-12-00576-s001.zip]

Archive with 2 entries (2 files):
- Supplementary materials/Supplementary infomation_Figure S1.pdf
- Supplementary materials/Supplementary information_Data.xlsx
