# Supplementary material for: Comparative Antennal Morphometry and Sensilla Organization in the Reproductive and Non-Reproductive Castes of the Formosan Subterranean Termite
Source: Insects. 2021 Jun 24;12(7):576. doi: 10.3390/insects12070576 (PMC8307099; doi:10.3390/insects12070576)
Supplement: Supplementary file 1 [file insects-12-00576-s001.zip › Supplementary materials/Supplementary information_Data.xlsx]

## Sheet: Antennal morphometrics data
Location	Caste	Side	Number of segments	Total antennal length (mm)	Total antennal length normalized by body length (mm)	Length of flagellum (mm)	Length of scape (mm)	Length of pedicel (mm)	Width of scape (mm)	Width of pedicel (mm)	Width proximal flagellomere (mm)	Width central flagellomere (mm)	Width distal flagellomere (mm)
A	Female Alate	LEFT	18	2.362	0.353652	2.084	0.193	0.085	0.124	0.101	0.098	0.12	0.077
A	Female Alate	LEFT	18	2.376	0.331269	2.098	0.18	0.098	0.127	0.095	0.091	0.114	0.081
A	Female Alate	LEFT	18	2.31	0.347683	2.037	0.182	0.091	0.119	0.091	0.088	0.115	0.09
A	Female Alate	LEFT	19	2.367	0.35216	2.088	0.176	0.103	0.131	0.093	0.088	0.117	0.079
A	Female Alate	LEFT	18	2.394	0.325151	2.105	0.194	0.095	0.12	0.102	0.099	0.118	0.081
A	Female Alate	LEFT	18	2.373	0.359472	2.112	0.174	0.087	0.121	0.101	0.087	0.129	0.089
A	Female Alate	LEFT	19	2.355	0.33873	2.076	0.186	0.093	0.115	0.097	0.079	0.108	0.083
A	Female Alate	LEFT	19	2.289	0.347086	2.037	0.164	0.088	0.122	0.101	0.082	0.114	0.09
A	Female Alate	LEFT	18	2.401	0.35022	2.113	0.195	0.093	0.127	0.105	0.093	0.11	0.077
B	Female Alate	LEFT	18	2.37	0.341416	2.135	0.152	0.083	0.121	0.094	0.089	0.113	0.079
B	Female Alate	LEFT	18	2.22	0.352458	1.945	0.171	0.104	0.124	0.091	0.094	0.127	0.087
B	Female Alate	LEFT	17	2.33	0.354547	2.038	0.206	0.086	0.128	0.094	0.087	0.114	0.079
B	Female Alate	LEFT	18	2.36	0.344699	2.112	0.162	0.086	0.115	0.089	0.088	0.116	0.085
B	Female Alate	LEFT	17	2.179	0.353205	1.916	0.169	0.094	0.121	0.093	0.096	0.115	0.075
B	Female Alate	LEFT	18	2.409	0.357233	2.162	0.168	0.079	0.123	0.097	0.096	0.127	0.091
B	Female Alate	LEFT	18	2.27	0.3541	2.003	0.173	0.094	0.12	0.091	0.091	0.123	0.088
B	Female Alate	LEFT	17	2.326	0.351414	2.063	0.176	0.087	0.113	0.09	0.083	0.117	0.091
B	Female Alate	LEFT	18	2.347	0.341565	2.075	0.171	0.101	0.126	0.095	0.092	0.121	0.086
B	Female Alate	LEFT	18	2.288	0.358278	2.039	0.166	0.083	0.123	0.09	0.084	0.116	0.094
C	Female Alate	LEFT	18	2.266	0.338133	1.977	0.182	0.107	0.117	0.083	0.076	0.103	0.083
C	Female Alate	LEFT	18	2.413	0.360069	2.133	0.192	0.088	0.125	0.091	0.081	0.111	0.085
C	Female Alate	LEFT	18	2.299	0.343058	2.022	0.193	0.084	0.107	0.091	0.094	0.116	0.083
C	Female Alate	LEFT	18	2.246	0.335149	1.972	0.174	0.1	0.117	0.1	0.083	0.12	0.08
C	Female Alate	LEFT	18	2.386	0.35604	2.118	0.177	0.091	0.113	0.091	0.091	0.113	0.079
C	Female Alate	LEFT	17	2.203	0.328732	1.917	0.195	0.091	0.115	0.088	0.088	0.12	0.076
C	Female Alate	LEFT	19	2.143	0.319779	1.86	0.182	0.101	0.113	0.089	0.08	0.11	0.081
C	Female Alate	LEFT	18	2.311	0.344848	2.031	0.187	0.093	0.128	0.096	0.086	0.119	0.077
C	Female Alate	LEFT	17	2.174	0.324405	1.902	0.178	0.094	0.111	0.089	0.075	0.103	0.095
C	Female Alate	LEFT	17	2.2	0.328285	1.92	0.192	0.088	0.125	0.085	0.076	0.099	0.076
A	Male Alate	LEFT	19	2.307	0.344844	2.047	0.173	0.087	0.115	0.092	0.076	0.102	0.077
A	Male Alate	LEFT	17	2.259	0.330657	2.015	0.161	0.083	0.122	0.089	0.085	0.107	0.087
A	Male Alate	LEFT	19	2.372	0.372126	2.117	0.16	0.095	0.128	0.093	0.079	0.111	0.086
A	Male Alate	LEFT	18	2.315	0.348118	2.009	0.211	0.095	0.125	0.1	0.093	0.113	0.081
A	Male Alate	LEFT	19	2.281	0.38413	2.024	0.167	0.09	0.12	0.093	0.079	0.105	0.084
B	Male Alate	LEFT	18	2.212	0.335178	1.953	0.161	0.098	0.128	0.089	0.094	0.117	0.075
B	Male Alate	LEFT	18	2.121	0.379297	1.888	0.15	0.083	0.13	0.094	0.093	0.111	0.088
B	Male Alate	LEFT	18	2.387	0.35981	2.104	0.189	0.094	0.133	0.101	0.104	0.113	0.079
B	Male Alate	LEFT	18	2.233	0.380388	1.968	0.162	0.103	0.128	0.101	0.094	0.118	0.087
B	Male Alate	LEFT	18	2.464	0.385689	2.188	0.179	0.097	0.126	0.095	0.091	0.117	0.092
B	Male Alate	LEFT	17	2.15	0.359654	1.878	0.179	0.093	0.122	0.094	0.095	0.107	0.08
B	Male Alate	LEFT	19	2.433	0.352171	2.151	0.187	0.095	0.133	0.097	0.082	0.113	0.086
B	Male Alate	LEFT	19	2.308	0.369787	2.02	0.175	0.113	0.12	0.092	0.083	0.11	0.099
B	Male Alate	LEFT	18	2.44	0.360901	2.178	0.168	0.094	0.138	0.108	0.104	0.121	0.079
B	Male Alate	LEFT	18	2.474	0.355601	2.202	0.172	0.1	0.129	0.099	0.093	0.113	0.095
C	Male Alate	LEFT	18	2.335	0.364019	2.066	0.181	0.088	0.128	0.093	0.089	0.101	0.081
C	Male Alate	LEFT	17	2.163	0.337205	1.9	0.17	0.093	0.115	0.094	0.078	0.106	0.085
C	Male Alate	LEFT	17	2.187	0.340946	1.928	0.171	0.088	0.112	0.093	0.077	0.103	0.08
C	Male Alate	LEFT	18	2.239	0.349053	1.986	0.165	0.088	0.129	0.093	0.084	0.111	0.076
C	Male Alate	LEFT	18	2.309	0.359966	2.031	0.18	0.098	0.114	0.091	0.084	0.104	0.078
C	Male Alate	LEFT	18	2.189	0.341258	1.924	0.174	0.091	0.128	0.095	0.086	0.111	0.078
C	Male Alate	LEFT	18	2.215	0.345311	1.953	0.174	0.088	0.121	0.091	0.088	0.103	0.084
C	Male Alate	LEFT	18	2.223	0.346559	1.966	0.174	0.083	0.115	0.088	0.076	0.106	0.083
C	Male Alate	LEFT	18	2.243	0.349677	1.982	0.175	0.086	0.119	0.088	0.082	0.103	0.085
C	Male Alate	LEFT	19	2.26	0.352327	1.999	0.171	0.09	0.122	0.096	0.081	0.109	0.087
D	Soldier	LEFT	13	1.599	0.481325	1.333	0.174	0.092	0.101	0.074	0.066	0.102	0.076
D	Soldier	LEFT	12	1.586	0.49312	1.345	0.158	0.083	0.101	0.076	0.074	0.1	0.074
D	Soldier	LEFT	13	1.766	0.419264	1.488	0.179	0.099	0.094	0.071	0.065	0.095	0.081
D	Soldier	LEFT	13	1.641	0.391463	1.384	0.148	0.109	0.091	0.073	0.064	0.093	0.077
D	Soldier	LEFT	13	1.627	0.481606	1.412	0.136	0.079	0.094	0.074	0.065	0.09	0.082
D	Soldier	LEFT	12	1.566	0.411401	1.324	0.166	0.076	0.1	0.075	0.071	0.091	0.077
D	Soldier	LEFT	13	1.659	0.466161	1.412	0.152	0.095	0.094	0.074	0.06	0.093	0.08
D	Soldier	LEFT	13	1.605	0.445661	1.36	0.155	0.09	0.094	0.073	0.054	0.085	0.08
D	Soldier	LEFT	13	1.622	0.44847	1.406	0.127	0.089	0.096	0.067	0.055	0.089	0.076
D	Soldier	LEFT	13	1.634	0.404662	1.394	0.16	0.08	0.094	0.07	0.058	0.094	0.074
E	Soldier	LEFT	13	1.714	0.441469	1.442	0.183	0.089	0.099	0.069	0.055	0.088	0.079
E	Soldier	LEFT	12	1.756	0.43788	1.486	0.182	0.088	0.092	0.067	0.059	0.095	0.079
E	Soldier	LEFT	13	1.493	0.487576	1.245	0.162	0.086	0.1	0.075	0.063	0.091	0.076
E	Soldier	LEFT	11	1.394	0.453065	1.132	0.159	0.103	0.1	0.074	0.069	0.099	0.098
E	Soldier	LEFT	12	1.715	0.449199	1.458	0.18	0.077	0.097	0.069	0.066	0.091	0.08
E	Soldier	LEFT	12	1.465	0.432358	1.225	0.139	0.101	0.097	0.07	0.061	0.079	0.08
E	Soldier	LEFT	13	1.66	0.458034	1.413	0.158	0.089	0.094	0.069	0.062	0.093	0.083
E	Soldier	LEFT	12	1.587	0.443125	1.357	0.149	0.081	0.091	0.07	0.066	0.081	0.079
E	Soldier	LEFT	12	1.597	0.447819	1.356	0.132	0.109	0.095	0.074	0.068	0.094	0.084
E	Soldier	LEFT	12	1.441	0.451132	1.186	0.173	0.082	0.096	0.069	0.066	0.092	0.08
F	Soldier	LEFT	13	1.763	0.492183	1.497	0.177	0.089	0.099	0.079	0.066	0.094	0.081
F	Soldier	LEFT	13	1.589	0.443607	1.336	0.16	0.093	0.092	0.076	0.062	0.089	0.084
F	Soldier	LEFT	13	1.695	0.473199	1.445	0.16	0.09	0.099	0.072	0.064	0.089	0.081
F	Soldier	LEFT	13	1.752	0.489112	1.492	0.17	0.09	0.094	0.074	0.061	0.089	0.076
F	Soldier	LEFT	13	1.585	0.44249	1.333	0.164	0.088	0.097	0.074	0.067	0.085	0.082
F	Soldier	LEFT	13	1.705	0.475991	1.442	0.17	0.093	0.091	0.074	0.07	0.089	0.085
F	Soldier	LEFT	13	1.838	0.513121	1.551	0.196	0.091	0.091	0.074	0.063	0.087	0.079
F	Soldier	LEFT	13	1.701	0.474874	1.431	0.175	0.095	0.094	0.081	0.063	0.088	0.08
F	Soldier	LEFT	13	1.737	0.484925	1.476	0.171	0.09	0.099	0.075	0.067	0.086	0.081
F	Soldier	LEFT	13	1.798	0.501954	1.517	0.19	0.091	0.092	0.075	0.071	0.094	0.081
D	Worker	LEFT	12	1.194	0.408124	0.935	0.164	0.095	0.092	0.078	0.065	0.093	0.083
D	Worker	LEFT	12	1.284	0.319793	1.06	0.134	0.09	0.095	0.078	0.076	0.094	0.078
D	Worker	LEFT	12	1.339	0.341058	1.111	0.146	0.082	0.093	0.074	0.072	0.103	0.087
D	Worker	LEFT	12	1.288	0.366685	1.033	0.169	0.086	0.091	0.079	0.071	0.098	0.084
D	Worker	LEFT	12	1.317	0.381679	1.048	0.187	0.082	0.09	0.074	0.073	0.097	0.086
D	Worker	LEFT	13	1.412	0.348146	1.163	0.168	0.081	0.097	0.078	0.068	0.094	0.079
D	Worker	LEFT	12	1.343	0.348419	1.096	0.16	0.087	0.094	0.079	0.078	0.099	0.083
D	Worker	LEFT	12	1.184	0.3506	0.987	0.12	0.077	0.09	0.075	0.072	0.079	0.076
D	Worker	LEFT	12	1.332	0.319793	1.075	0.172	0.085	0.095	0.079	0.075	0.09	0.081
D	Worker	LEFT	11	1.049	0.373773	0.829	0.142	0.078	0.086	0.076	0.067	0.089	0.081
E	Worker	LEFT	13	1.497	0.327303	1.242	0.164	0.091	0.1	0.078	0.075	0.101	0.093
E	Worker	LEFT	13	1.173	0.351974	0.948	0.139	0.086	0.099	0.077	0.066	0.095	0.088
E	Worker	LEFT	13	1.251	0.36705	1.039	0.132	0.08	0.098	0.082	0.069	0.101	0.083
E	Worker	LEFT	13	1.345	0.35307	1.107	0.156	0.082	0.103	0.08	0.069	0.091	0.086
E	Worker	LEFT	13	1.4	0.36102	1.139	0.181	0.08	0.106	0.081	0.074	0.102	0.082
E	Worker	LEFT	13	1.277	0.387061	1.021	0.169	0.087	0.1	0.081	0.065	0.093	0.085
E	Worker	LEFT	12	1.278	0.368147	1.032	0.167	0.079	0.096	0.079	0.072	0.093	0.079
E	Worker	LEFT	11	1.286	0.324561	1.023	0.177	0.086	0.101	0.078	0.076	0.1	0.09
E	Worker	LEFT	12	1.173	0.365132	0.935	0.153	0.085	0.093	0.078	0.067	0.084	0.079
E	Worker	LEFT	13	1.371	0.287555	1.135	0.159	0.077	0.102	0.08	0.073	0.102	0.084
F	Worker	LEFT	12	1.343	0.415789	1.106	0.148	0.089	0.095	0.078	0.073	0.093	0.081
F	Worker	LEFT	12	1.346	0.416718	1.1	0.16	0.086	0.089	0.082	0.075	0.092	0.078
F	Worker	LEFT	12	1.249	0.386687	1	0.163	0.086	0.092	0.075	0.069	0.094	0.086
F	Worker	LEFT	12	1.243	0.38483	0.989	0.166	0.088	0.085	0.076	0.07	0.092	0.082
F	Worker	LEFT	12	1.184	0.366563	0.922	0.177	0.085	0.098	0.078	0.074	0.096	0.082
F	Worker	LEFT	12	1.219	0.377399	0.968	0.169	0.082	0.093	0.074	0.071	0.092	0.085
F	Worker	LEFT	12	1.327	0.410836	1.074	0.161	0.092	0.097	0.082	0.074	0.093	0.08
F	Worker	LEFT	12	1.236	0.382663	0.996	0.159	0.081	0.088	0.078	0.071	0.09	0.081
F	Worker	LEFT	12	1.129	0.349536	0.888	0.154	0.087	0.091	0.079	0.069	0.091	0.087
F	Worker	LEFT	12	1.244	0.385139	1.003	0.158	0.083	0.098	0.077	0.067	0.086	0.083
A	Female Alate	RIGHT	18	2.495	0.346788	2.222	0.175	0.098	0.128	0.1	0.096	0.128	0.078
A	Female Alate	RIGHT	18	2.434	0.365441	2.156	0.179	0.099	0.128	0.096	0.097	0.12	0.078
A	Female Alate	RIGHT	18	2.287	0.351115	2.025	0.157	0.105	0.116	0.092	0.094	0.118	0.082
A	Female Alate	RIGHT	19	2.312	0.345743	2.049	0.161	0.102	0.128	0.095	0.085	0.116	0.088
A	Female Alate	RIGHT	19	2.383	0.338879	2.097	0.185	0.101	0.139	0.097	0.096	0.111	0.08
A	Female Alate	RIGHT	18	2.395	0.375886	2.115	0.185	0.095	0.126	0.094	0.099	0.124	0.074
A	Female Alate	RIGHT	19	2.458	0.343207	2.173	0.196	0.089	0.126	0.101	0.082	0.115	0.081
A	Female Alate	RIGHT	19	2.314	0.330821	2.048	0.159	0.107	0.128	0.097	0.08	0.118	0.09
A	Female Alate	RIGHT	18	2.334	0.362009	2.051	0.171	0.112	0.117	0.098	0.089	0.118	0.086
B	Female Alate	RIGHT	18	2.324	0.340968	2.046	0.185	0.093	0.13	0.096	0.095	0.121	0.079
B	Female Alate	RIGHT	18	2.449	0.372305	2.182	0.179	0.088	0.133	0.095	0.096	0.121	0.087
B	Female Alate	RIGHT	17	2.353	0.363202	2.076	0.194	0.083	0.122	0.09	0.085	0.113	0.083
B	Female Alate	RIGHT	18	2.317	0.341267	2.042	0.177	0.098	0.128	0.099	0.093	0.115	0.078
B	Female Alate	RIGHT	17	2.271	0.344997	1.997	0.18	0.094	0.124	0.102	0.091	0.116	0.079
B	Female Alate	RIGHT	18	2.519	0.355592	2.254	0.177	0.088	0.133	0.099	0.101	0.123	0.086
B	Female Alate	RIGHT	18	2.3	0.357383	2.041	0.16	0.099	0.119	0.094	0.09	0.122	0.085
B	Female Alate	RIGHT	17	2.217	0.366784	1.944	0.177	0.096	0.121	0.098	0.086	0.113	0.076
B	Female Alate	RIGHT	18	2.426	0.345296	2.141	0.197	0.088	0.131	0.094	0.093	0.115	0.088
B	Female Alate	RIGHT	18	2.285	0.34828	1.997	0.187	0.101	0.136	0.099	0.098	0.114	0.077
C	Female Alate	RIGHT	19	2.322	0.34649	2.051	0.177	0.094	0.109	0.094	0.08	0.12	0.078
C	Female Alate	RIGHT	18	2.41	0.359621	2.125	0.192	0.093	0.116	0.094	0.086	0.107	0.081
C	Female Alate	RIGHT	18	2.254	0.336343	1.97	0.183	0.101	0.12	0.092	0.085	0.109	0.079
C	Female Alate	RIGHT	18	2.317	0.345743	2.057	0.169	0.091	0.112	0.093	0.09	0.109	0.081
C	Female Alate	RIGHT	18	2.361	0.352309	2.11	0.161	0.09	0.127	0.098	0.08	0.112	0.089
C	Female Alate	RIGHT	17	2.194	0.327389	1.923	0.172	0.099	0.123	0.088	0.086	0.111	0.085
C	Female Alate	RIGHT	18	2.195	0.327539	1.914	0.196	0.085	0.113	0.095	0.086	0.122	0.079
C	Female Alate	RIGHT	18	2.294	0.342311	2.002	0.192	0.1	0.126	0.095	0.088	0.111	0.089
C	Female Alate	RIGHT	19	2.358	0.351862	2.092	0.178	0.088	0.123	0.09	0.079	0.108	0.091
C	Female Alate	RIGHT	17	2.141	0.319481	1.861	0.191	0.089	0.13	0.093	0.074	0.101	0.083
A	Male Alate	RIGHT	19	2.223	0.332216	1.98	0.156	0.087	0.128	0.092	0.072	0.102	0.078
A	Male Alate	RIGHT	17	2.176	0.358874	1.908	0.167	0.101	0.116	0.093	0.083	0.101	0.085
A	Male Alate	RIGHT	18	2.344	0.383662	2.076	0.163	0.105	0.135	0.099	0.079	0.115	0.083
A	Male Alate	RIGHT	18	2.341	0.367137	2.072	0.176	0.093	0.123	0.091	0.092	0.116	0.082
A	Male Alate	RIGHT	19	2.292	0.375244	2.055	0.146	0.091	0.121	0.09	0.074	0.107	0.089
B	Male Alate	RIGHT	18	2.131	0.3503	1.885	0.151	0.095	0.12	0.094	0.093	0.115	0.084
B	Male Alate	RIGHT	18	2.302	0.377114	2.02	0.179	0.103	0.114	0.099	0.095	0.112	0.08
B	Male Alate	RIGHT	18	2.461	0.359342	2.176	0.191	0.094	0.122	0.104	0.101	0.119	0.08
B	Male Alate	RIGHT	18	2.355	0.393328	2.068	0.188	0.099	0.13	0.096	0.093	0.122	0.081
B	Male Alate	RIGHT	18	2.407	0.381324	2.137	0.165	0.105	0.122	0.096	0.094	0.119	0.093
B	Male Alate	RIGHT	17	2.247	0.346559	1.983	0.185	0.079	0.118	0.093	0.091	0.12	0.076
B	Male Alate	RIGHT	19	2.419	0.339231	2.151	0.16	0.108	0.127	0.094	0.081	0.116	0.081
B	Male Alate	RIGHT	19	2.305	0.365422	2.064	0.157	0.084	0.121	0.091	0.093	0.126	0.084
B	Male Alate	RIGHT	18	2.523	0.364954	2.231	0.191	0.101	0.125	0.097	0.091	0.111	0.085
B	Male Alate	RIGHT	18	2.446	0.357315	2.158	0.182	0.106	0.136	0.098	0.108	0.126	0.086
C	Male Alate	RIGHT	18	2.309	0.359966	2.069	0.156	0.084	0.125	0.092	0.079	0.106	0.076
C	Male Alate	RIGHT	17	2.035	0.31725	1.745	0.199	0.091	0.121	0.088	0.073	0.107	0.085
C	Male Alate	RIGHT	17	2.049	0.319433	1.775	0.177	0.097	0.113	0.094	0.078	0.101	0.087
C	Male Alate	RIGHT	18	2.291	0.35716	2.018	0.189	0.084	0.118	0.093	0.084	0.113	0.081
C	Male Alate	RIGHT	18	2.447	0.381479	2.161	0.192	0.094	0.11	0.09	0.088	0.105	0.082
C	Male Alate	RIGHT	18	2.056	0.320524	1.785	0.175	0.096	0.118	0.094	0.086	0.105	0.089
C	Male Alate	RIGHT	17	2.23	0.34765	1.956	0.186	0.088	0.119	0.09	0.077	0.106	0.085
C	Male Alate	RIGHT	18	2.207	0.344064	1.949	0.161	0.097	0.11	0.094	0.085	0.118	0.088
C	Male Alate	RIGHT	18	2.197	0.342505	1.941	0.162	0.094	0.12	0.091	0.081	0.114	0.081
C	Male Alate	RIGHT	19	2.31	0.360122	2.045	0.173	0.092	0.123	0.091	0.089	0.117	0.086
D	Soldier	RIGHT	13	1.634	0.476271	1.385	0.154	0.095	0.094	0.071	0.063	0.098	0.087
D	Soldier	RIGHT	12	1.688	0.447346	1.447	0.154	0.087	0.1	0.076	0.073	0.09	0.079
D	Soldier	RIGHT	13	1.784	0.444819	1.515	0.171	0.098	0.103	0.075	0.069	0.094	0.084
D	Soldier	RIGHT	13	1.672	0.4656	1.399	0.179	0.094	0.091	0.072	0.065	0.09	0.076
D	Soldier	RIGHT	13	1.597	0.465038	1.331	0.163	0.103	0.099	0.073	0.065	0.094	0.083
D	Soldier	RIGHT	12	1.436	0.469812	1.193	0.158	0.085	0.09	0.069	0.067	0.084	0.078
D	Soldier	RIGHT	13	1.383	0.454367	1.125	0.171	0.087	0.101	0.071	0.062	0.09	0.079
D	Soldier	RIGHT	12	1.637	0.408312	1.39	0.16	0.087	0.098	0.074	0.059	0.099	0.076
D	Soldier	RIGHT	13	1.655	0.453805	1.417	0.143	0.095	0.089	0.068	0.058	0.092	0.08
D	Soldier	RIGHT	13	1.632	0.418983	1.409	0.137	0.086	0.089	0.069	0.064	0.096	0.079
E	Soldier	RIGHT	13	1.696	0.451132	1.449	0.149	0.098	0.099	0.072	0.06	0.086	0.084
E	Soldier	RIGHT	13	1.593	0.466041	1.32	0.173	0.1	0.097	0.073	0.059	0.09	0.089
E	Soldier	RIGHT	12	1.584	0.492546	1.324	0.178	0.082	0.101	0.073	0.075	0.1	0.076
E	Soldier	RIGHT	12	1.658	0.461623	1.374	0.19	0.094	0.105	0.072	0.076	0.09	0.079
E	Soldier	RIGHT	12	1.656	0.440917	1.391	0.169	0.096	0.096	0.076	0.075	0.101	0.076
E	Soldier	RIGHT	13	1.673	0.396466	1.425	0.155	0.093	0.098	0.07	0.06	0.083	0.078
E	Soldier	RIGHT	12	1.618	0.381833	1.38	0.15	0.088	0.103	0.079	0.078	0.097	0.08
E	Soldier	RIGHT	12	1.454	0.45196	1.199	0.169	0.086	0.097	0.072	0.074	0.093	0.079
E	Soldier	RIGHT	12	1.616	0.45693	1.383	0.149	0.084	0.1	0.079	0.069	0.089	0.082
E	Soldier	RIGHT	12	1.492	0.45058	1.299	0.125	0.068	0.098	0.069	0.066	0.101	0.08
F	Soldier	RIGHT	13	1.66	0.463428	1.403	0.167	0.09	0.098	0.076	0.063	0.09	0.084
F	Soldier	RIGHT	13	1.69	0.471803	1.423	0.183	0.084	0.097	0.072	0.059	0.086	0.082
F	Soldier	RIGHT	13	1.659	0.463149	1.407	0.166	0.086	0.098	0.073	0.06	0.091	0.08
F	Soldier	RIGHT	13	1.756	0.490229	1.496	0.174	0.086	0.099	0.078	0.068	0.084	0.082
F	Soldier	RIGHT	13	1.766	0.493021	1.488	0.192	0.086	0.098	0.074	0.06	0.091	0.08
F	Soldier	RIGHT	13	1.729	0.482691	1.461	0.182	0.086	0.088	0.075	0.066	0.089	0.081
F	Soldier	RIGHT	13	1.726	0.481854	1.467	0.173	0.086	0.092	0.071	0.061	0.09	0.079
F	Soldier	RIGHT	13	1.641	0.458124	1.366	0.179	0.096	0.087	0.072	0.063	0.084	0.081
F	Soldier	RIGHT	13	1.815	0.5067	1.561	0.163	0.091	0.088	0.071	0.064	0.093	0.086
F	Soldier	RIGHT	13	1.845	0.515075	1.573	0.187	0.085	0.093	0.072	0.074	0.094	0.079
D	Worker	RIGHT	12	1.155	0.419029	0.942	0.127	0.086	0.093	0.075	0.076	0.103	0.086
D	Worker	RIGHT	12	1.331	0.334242	1.087	0.164	0.08	0.098	0.08	0.075	0.093	0.083
D	Worker	RIGHT	11	1.158	0.348691	0.975	0.123	0.06	0.077	0.077	0.081	0.095	0.084
D	Worker	RIGHT	12	1.082	0.374591	0.884	0.107	0.091	0.092	0.076	0.064	0.099	0.073
D	Worker	RIGHT	12	1.227	0.38795	1.002	0.136	0.089	0.093	0.071	0.074	0.099	0.087
D	Worker	RIGHT	13	1.43	0.34024	1.184	0.162	0.084	0.096	0.08	0.067	0.094	0.085
D	Worker	RIGHT	12	1.317	0.344329	1.092	0.145	0.08	0.099	0.079	0.079	0.1	0.087
D	Worker	RIGHT	12	1.302	0.374864	1.062	0.156	0.084	0.091	0.08	0.073	0.093	0.079
D	Worker	RIGHT	12	1.326	0.322792	1.063	0.175	0.088	0.094	0.077	0.075	0.1	0.074
D	Worker	RIGHT	11	0.973	0.348419	0.81	0.088	0.075	0.082	0.074	0.069	0.09	0.082
E	Worker	RIGHT	13	1.537	0.316612	1.285	0.159	0.093	0.102	0.082	0.078	0.105	0.09
E	Worker	RIGHT	13	1.226	0.364857	1.017	0.147	0.062	0.098	0.077	0.065	0.095	0.085
E	Worker	RIGHT	13	1.279	0.317434	1.059	0.135	0.085	0.101	0.08	0.07	0.097	0.08
E	Worker	RIGHT	12	1.374	0.296601	1.128	0.163	0.083	0.099	0.081	0.075	0.101	0.082
E	Worker	RIGHT	13	1.423	0.336349	1.169	0.164	0.09	0.098	0.076	0.072	0.106	0.092
E	Worker	RIGHT	13	1.248	0.391996	1.002	0.159	0.087	0.097	0.079	0.07	0.104	0.085
E	Worker	RIGHT	12	1.263	0.36102	1.021	0.154	0.088	0.096	0.078	0.073	0.1	0.084
E	Worker	RIGHT	12	1.375	0.356908	1.133	0.162	0.08	0.096	0.079	0.078	0.1	0.089
E	Worker	RIGHT	12	1.184	0.363487	0.987	0.117	0.08	0.097	0.079	0.073	0.092	0.08
E	Worker	RIGHT	13	1.278	0.266721	1.045	0.136	0.097	0.1	0.083	0.076	0.101	0.087
F	Worker	RIGHT	12	1.355	0.419505	1.11	0.162	0.083	0.096	0.071	0.07	0.096	0.085
F	Worker	RIGHT	12	1.145	0.354489	0.925	0.146	0.074	0.072	0.082	0.079	0.092	0.082
F	Worker	RIGHT	12	1.289	0.399071	1.059	0.151	0.079	0.095	0.07	0.066	0.089	0.082
F	Worker	RIGHT	12	1.21	0.374613	0.958	0.166	0.086	0.084	0.076	0.068	0.092	0.077
F	Worker	RIGHT	12	1.328	0.411146	1.092	0.162	0.074	0.09	0.072	0.07	0.099	0.089
F	Worker	RIGHT	12	1.258	0.389474	1.017	0.163	0.078	0.093	0.075	0.065	0.095	0.083
F	Worker	RIGHT	12	1.341	0.41517	1.1	0.156	0.085	0.098	0.081	0.076	0.088	0.08
F	Worker	RIGHT	12	1.221	0.378019	0.966	0.17	0.085	0.09	0.077	0.07	0.093	0.081
F	Worker	RIGHT	12	1.148	0.355418	0.925	0.144	0.079	0.089	0.078	0.069	0.086	0.084
F	Worker	RIGHT	12	1.193	0.36935	0.955	0.149	0.089	0.085	0.072	0.068	0.091	0.088

## Sheet: Body morphometrics data
Location	Caste	Head Width (mm)	Body Length (mm)
A	Female Alate	1.32	6.37
A	Female Alate	1.49	6.81
A	Female Alate	1.5	6.55
A	Female Alate	1.43	6.78
A	Female Alate	1.34	7.11
A	Female Alate	1.33	6.34
A	Female Alate	1.38	6.61
A	Female Alate	1.43	6.85
A	Female Alate	1.47	6.78
A	Female Alate	1.5	6.98
B	Female Alate	1.37	6.63
B	Female Alate	1.37	6.64
B	Female Alate	1.34	6.67
B	Female Alate	1.5	6.8
B	Female Alate	1.4	7.07
B	Female Alate	1.42	6.51
B	Female Alate	1.41	6.82
B	Female Alate	1.45	6.76
B	Female Alate	1.46	6.4
B	Female Alate	1.39	6.55
A	Male Alate	1.45	6.59
A	Male Alate	1.55	6.7
A	Male Alate	1.56	6.02
A	Male Alate	1.41	6.97
A	Male Alate	1.46	6.77
A	Male Alate	1.43	6.13
A	Male Alate	1.55	6.57
A	Male Alate	1.6	6.54
A	Male Alate	1.5	6.55
A	Male Alate	1.41	6.38
B	Male Alate	1.49	6.18
B	Male Alate	1.43	6.26
B	Male Alate	1.39	6.43
B	Male Alate	1.34	5.85
B	Male Alate	1.46	6.2
B	Male Alate	1.49	6.56
B	Male Alate	1.35	6.46
B	Male Alate	1.36	6.56
B	Male Alate	1.46	6.21
B	Male Alate	1.49	6.36
D	Soldier	1.18	3.58
D	Soldier	1.25	3.52
D	Soldier	1.14	3.78
D	Soldier	1.25	3.51
D	Soldier	1.18	3.36
D	Soldier	1.19	3.73
D	Soldier	1.15	3.73
D	Soldier	1.17	3.69
D	Soldier	1.25	3.76
D	Soldier	1.19	3.56
E	Soldier	1.26	3.7
E	Soldier	1.32	3.51
E	Soldier	1.23	3.65
E	Soldier	1.35	3.81
E	Soldier	1.23	3.52
E	Soldier	1.29	3.51
E	Soldier	1.21	3.3
E	Soldier	1.31	3.56
E	Soldier	1.19	3.52
E	Soldier	1.22	3.53
F	Soldier	1.2	3.24
F	Soldier	1.32	3.75
F	Soldier	1.12	3.6
F	Soldier	1.14	3.46
F	Soldier	1.22	3.51
F	Soldier	1.21	3.84
F	Soldier	1.2	3.81
F	Soldier	1.21	3.59
F	Soldier	1.27	3.47
F	Soldier	1.26	3.55
D	Worker	1.26	3.63
D	Worker	1.24	3.7
D	Worker	1.34	3.82
D	Worker	1.35	3.9
D	Worker	1.22	3.49
D	Worker	1.32	3.84
D	Worker	1.31	3.56
D	Worker	1.31	3.47
D	Worker	1.32	3.39
D	Worker	1.32	3.68
E	Worker	1.35	3.94
E	Worker	1.29	3.68
E	Worker	1.31	3.61
E	Worker	1.29	3.67
E	Worker	1.26	3.79
E	Worker	1.23	3.29
E	Worker	1.39	3.37
E	Worker	1.34	3.82
E	Worker	1.38	3.67
E	Worker	1.44	3.84
F	Worker	1.26	3.09
F	Worker	1.18	2.97
F	Worker	1.19	3.25
F	Worker	1.23	3.08
F	Worker	1.29	3.2
F	Worker	1.28	3.29
F	Worker	1.23	3.33
F	Worker	1.2	3.03
F	Worker	1.26	3.27
F	Worker	1.31	3.79

## Sheet: Antennal sensilla data
Location	Caste	Side	Chaeticum I	Chaeticum II	Chaeticum III	Trichodeum I	Trichodeum II	Basiconicum	Capitulum	Marginal	Campaniformium	Total sensilla
B	Female alate	Dorsal	140	645	7	792	79	0	0	1	3	1668
B	Female alate	Dorsal	123	823	33	992	64	0	1	2	2	2040
B	Female alate	Dorsal	112	903	13	1050	77	0	0	4	2	2161
B	Female alate	Dorsal	98	469	8	600	64	0	0	2	0	1241
B	Female alate	Dorsal	97	573	16	649	61	0	0	2	0	1398
B	Female alate	Dorsal	99	627	13	694	70	0	0	3	0	1506
C	Female alate	Dorsal	104	502	31	641	71	0	0	0	3	1352
C	Female alate	Dorsal	101	423	16	516	42	0	0	0	0	1098
C	Female alate	Dorsal	97	534	16	633	52	0	0	1	1	1334
B	Female alate	Ventral	124	891	3	1104	59	6	3	0	2	2192
B	Female alate	Ventral	119	911	17	1012	81	60	4	2	4	2210
B	Female alate	Ventral	107	821	9	973	79	62	5	2	3	2061
B	Female alate	Ventral	99	682	9	736	58	41	0	2	1	1628
B	Female alate	Ventral	98	656	7	735	55	46	0	2	0	1599
B	Female alate	Ventral	98	646	6	702	48	51	0	1	0	1552
C	Female alate	Ventral	98	481	10	599	57	39	2	2	0	1288
C	Female alate	Ventral	98	533	10	623	75	79	2	3	1	1424
C	Female alate	Ventral	98	506	9	609	47	64	1	2	0	1336
B	Male alate	Dorsal	120	704	24	989	70	0	4	1	5	1917
B	Male alate	Dorsal	118	762	10	897	79	0	0	2	2	1870
B	Male alate	Dorsal	111	669	22	759	47	0	0	3	3	1614
B	Male alate	Dorsal	111	585	3	711	54	0	0	4	3	1471
B	Male alate	Dorsal	112	502	10	619	54	0	0	3	2	1302
B	Male alate	Dorsal	110	542	17	655	57	0	0	4	1	1386
C	Male alate	Dorsal	109	701	22	709	88	0	0	5	1	1635
C	Male alate	Dorsal	105	649	25	754	68	0	0	4	1	1606
C	Male alate	Dorsal	107	596	15	731	91	0	0	2	3	1545
B	Male alate	Ventral	108	634	8	752	53	54	0	3	0	1612
B	Male alate	Ventral	108	633	16	745	53	44	0	2	0	1601
B	Male alate	Ventral	108	645	6	735	51	53	0	2	0	1600
B	Male alate	Ventral	112	675	8	792	62	58	2	4	3	1716
B	Male alate	Ventral	94	657	4	770	67	75	2	4	3	1676
B	Male alate	Ventral	95	580	7	689	57	69	0	3	2	1502
C	Male alate	Ventral	112	651	9	723	54	46	2	2	0	1599
C	Male alate	Ventral	112	810	9	909	67	61	0	0	0	1968
C	Male alate	Ventral	113	598	12	668	91	45	0	2	4	1533
D	Soldier	Dorsal	86	222	7	409	32	0	0	4	4	764
D	Soldier	Dorsal	87	223	12	467	21	0	0	7	1	818
D	Soldier	Dorsal	88	210	10	428	31	0	0	3	2	772
D	Soldier	Dorsal	76	218	6	369	52	0	3	11	4	766
D	Soldier	Dorsal	75	230	0	419	35	0	0	6	0	765
E	Soldier	Dorsal	52	248	11	304	42	0	0	4	1	662
E	Soldier	Dorsal	52	247	19	323	36	0	0	4	1	682
E	Soldier	Dorsal	52	233	7	295	28	0	0	2	2	619
F	Soldier	Dorsal	64	306	12	416	28	0	0	2	0	828
F	Soldier	Dorsal	59	296	7	386	29	0	0	3	0	780
F	Soldier	Dorsal	59	292	12	416	31	0	1	3	0	814
D	Soldier	Ventral	56	327	2	419	36	7	3	0	3	853
D	Soldier	Ventral	60	264	0	359	25	3	1	0	0	712
D	Soldier	Ventral	55	338	9	467	22	3	1	0	1	896
D	Soldier	Ventral	54	316	6	394	42	14	2	1	1	830
D	Soldier	Ventral	58	339	4	419	38	13	1	4	1	877
D	Soldier	Ventral	57	284	8	390	21	14	1	4	2	781
E	Soldier	Ventral	55	313	19	425	43	25	4	2	1	887
E	Soldier	Ventral	58	329	18	410	31	18	3	2	2	871
E	Soldier	Ventral	56	270	9	341	32	18	5	0	2	733
F	Soldier	Ventral	63	351	15	435	25	27	1	2	1	920
F	Soldier	Ventral	64	335	3	430	45	28	5	2	2	914
F	Soldier	Ventral	61	403	10	460	32	21	3	3	2	995
D	Worker	Dorsal	67	151	14	395	35	0	0	7	3	672
D	Worker	Dorsal	77	185	9	410	30	0	0	0	1	712
D	Worker	Dorsal	75	162	8	380	15	0	0	0	1	641
D	Worker	Dorsal	77	200	20	407	17	0	0	6	0	727
D	Worker	Dorsal	70	200	1	390	52	0	0	11	0	724
D	Worker	Dorsal	73	161	3	359	38	0	0	0	0	634
E	Worker	Dorsal	53	233	6	318	38	0	0	4	1	653
E	Worker	Dorsal	51	242	13	299	34	0	0	2	0	641
E	Worker	Dorsal	57	276	9	323	44	0	0	3	0	712
F	Worker	Dorsal	52	270	15	358	20	0	1	3	1	720
F	Worker	Dorsal	54	217	10	354	33	0	0	3	0	671
F	Worker	Dorsal	49	236	13	298	35	0	0	4	0	635
D	Worker	Ventral	46	271	11	341	36	2	3	1	2	713
D	Worker	Ventral	47	306	5	407	37	17	5	2	3	829
D	Worker	Ventral	79	230	3	467	52	6	1	9	0	847
D	Worker	Ventral	60	268	5	318	40	17	3	0	0	711
D	Worker	Ventral	56	285	5	314	42	32	1	1	2	738
D	Worker	Ventral	57	294	7	316	33	24	2	3	0	736
E	Worker	Ventral	52	290	6	331	53	15	1	3	0	751
E	Worker	Ventral	52	275	11	408	31	13	3	3	0	796
E	Worker	Ventral	55	319	6	337	24	29	2	2	0	774
F	Worker	Ventral	51	297	11	338	50	20	5	2	1	775
F	Worker	Ventral	53	327	4	384	48	18	4	1	0	839
F	Worker	Ventral	54	293	5	339	53	22	2	1	2	771

## Sheet: Measurements types of sensilla
Type of sensilla	Total Length (um)	Basal diameter (um)	Tip diameter (um)	Socket diameter (um)	Central diameter (um)
Basiconicum	11.553	2.177	0.392	3.55
Basiconicum	13.48	2.212	0.493	3.685
Basiconicum	13.714	1.997	0.627	3.442
Chaeticum I	126.297	4.191	0.606	5.53
Chaeticum I	117.269	4.755	0.631	5.911
Chaeticum I	100.38	3.682	0.618	5.129
Chaeticum II	17.515	2.17	0.323	2.438
Chaeticum II	15.41	1.829	0.318	2.544
Chaeticum II	23.444	1.958	0.304	2.796
Chaeticum III	4.885	1.623	0.394	2.499
Chaeticum III	6.539	1.691	0.32	2.815
Chaeticum III	6.155	1.593	0.477	3.013
Trichodeum I	50.72	2.51	0.483	3.521
Trichodeum I	49.479	2.555	0.448	3.037
Trichodeum I	47.079	2.355	0.434	4.081
Trichodeum II	11.648	1.529	0.227	2.021
Trichodeum II	11.116	1.915	0.233	2.666
Trichodeum II	11.797	2.076	0.414	2.773
Campaniformium	4.225				1.525
Campaniformium	4.543				1.798
Campaniformium	4.649				1.782
Capitulum	6.886	2.313	0.553	4.338
Capitulum	6.336	2.599	0.663	3.559
Capitulum	6.515	2.538	0.608	4.014
Marginal				2.367	1.161
Marginal				4.704	2.755
Marginal				3.009	1.782

## Sheet: Sensilla per segment (Dorsal)
Location	Segment	Caste	Side	Sensillum chaeticum I	Sensillum chaeticum II	Sensillum chaeticum III	Sensillum trichodeum I	Sensillum trichodeum II	Sensillum basiconicum	Sensillum capitulum	Marginal sensillum	Sensillum campaniformium
B	Total # in Pedicel	Female alate	Dorsal	0	2	5	4	0	0	0	0	3
B	Total # in Pedicel	Female alate	Dorsal	0	2	7	3	1	0	0	1	1
B	Total # in Pedicel	Female alate	Dorsal	0	3	5	2	0	0	0	3	0
C	Total # in Pedicel	Female alate	Dorsal	0	2	11	3	0	0	0	0	1
C	Total # in Pedicel	Female alate	Dorsal	0	4	2	11	0	0	0	0	0
C	Total # in Pedicel	Female alate	Dorsal	0	2	4	2	0	0	0	1	0
B	Total # in Pedicel	Female alate	Dorsal	0	2	3	1	0	0	0	1	0
B	Total # in Pedicel	Female alate	Dorsal	0	2	8	3	0	0	0	1	0
B	Total # in Pedicel	Female alate	Dorsal	0	2	6	2	0	0	0	2	0
B	Total # in Pedicel	Male alate	Dorsal	0	2	7	2	0	0	0	0	4
B	Total # in Pedicel	Male alate	Dorsal	0	2	5	4	0	0	0	2	0
B	Total # in Pedicel	Male alate	Dorsal	0	5	10	4	0	0	0	2	0
C	Total # in Pedicel	Male alate	Dorsal	0	2	4	5	0	0	0	3	0
C	Total # in Pedicel	Male alate	Dorsal	0	2	7	3	0	0	0	3	0
C	Total # in Pedicel	Male alate	Dorsal	0	1	0	3	0	0	0	2	0
B	Total # in Pedicel	Male alate	Dorsal	0	1	0	4	0	0	0	2	0
B	Total # in Pedicel	Male alate	Dorsal	0	1	7	4	0	0	0	2	0
B	Total # in Pedicel	Male alate	Dorsal	0	3	12	0	0	0	0	2	0
E	Total # in Pedicel	Soldier	Dorsal	0	2	5	3	0	0	0	3	1
E	Total # in Pedicel	Soldier	Dorsal	0	2	7	2	0	0	0	2	0
E	Total # in Pedicel	Soldier	Dorsal	0	1	6	2	0	0	0	2	1
F	Total # in Pedicel	Soldier	Dorsal	0	2	5	2	0	0	0	1	0
F	Total # in Pedicel	Soldier	Dorsal	0	3	3	1	0	0	0	1	0
F	Total # in Pedicel	Soldier	Dorsal	0	1	8	2	0	0	0	2	0
D	Total # in Pedicel	Soldier	Dorsal	0	2	3	2	0	0		2	0
D	Total # in Pedicel	Soldier	Dorsal	0	1	4	3	0	0	0	1	0
D	Total # in Pedicel	Soldier	Dorsal	0	2	6	2	0	0	0	0	2
E	Total # in Pedicel	Worker	Dorsal	0	1	3	1	0	0	0	3	1
E	Total # in Pedicel	Worker	Dorsal	0	2	5	2	0	0	0	1	0
E	Total # in Pedicel	Worker	Dorsal	0	2	5	1	0	0	0	2	0
F	Total # in Pedicel	Worker	Dorsal	0	1	7	2	0	0	0	3	0
F	Total # in Pedicel	Worker	Dorsal	0	3	4	2	0	0	0	2	0
F	Total # in Pedicel	Worker	Dorsal	0	1	6	3	0	0	0	3	0
D	Total # in Pedicel	Worker	Dorsal	0	2	6	3	0	0	0	0	2
D	Total # in Pedicel	Worker	Dorsal	0	3	3	2	0	0	0	0	1
D	Total # in Pedicel	Worker	Dorsal	0	3	4	1	0	0	0	0	1
D	Total # in Pedicel	Worker	Dorsal	0	3	8	2	0	0	0	0	0
B	Total # in Scape	Female alate	Dorsal	0	4	2	4	0	0	0	1	0
B	Total # in Scape	Female alate	Dorsal	0	1	26	4	3	0	0	0	1
B	Total # in Scape	Female alate	Dorsal	0	3	8	8	0	0	0	0	2
C	Total # in Scape	Female alate	Dorsal	0	3	20	4	4	0	0	0	2
C	Total # in Scape	Female alate	Dorsal	0	3	14	4	0	0	0	0	0
C	Total # in Scape	Female alate	Dorsal	0	4	12	2	0	0	0	0	1
B	Total # in Scape	Female alate	Dorsal	0	3	5	4	0	0	0	1	0
B	Total # in Scape	Female alate	Dorsal	0	3	8	4	0	0	0	1	0
B	Total # in Scape	Female alate	Dorsal	0	3	7	4	1	0	0	1	0
B	Total # in Scape	Male alate	Dorsal	0	5	17	7	2	0	0	0	1
B	Total # in Scape	Male alate	Dorsal	0	2	5	5	0	0	0	0	2
B	Total # in Scape	Male alate	Dorsal	0	4	12	8	0	0	0	1	3
C	Total # in Scape	Male alate	Dorsal	0	4	18	6	0	0	0	2	1
C	Total # in Scape	Male alate	Dorsal	0	2	18	6	0	0	0	1	1
C	Total # in Scape	Male alate	Dorsal	0	1	15	3	0	0	0	0	3
B	Total # in Scape	Male alate	Dorsal	0	3	3	5	0	0	0	2	3
B	Total # in Scape	Male alate	Dorsal	0	3	3	5	0	0	0	1	2
B	Total # in Scape	Male alate	Dorsal	0	3	5	5	0	0	0	2	1
E	Total # in Scape	Soldier	Dorsal	0	1	6	4	0	0	0	1	0
E	Total # in Scape	Soldier	Dorsal	0	3	12	6	0	0	0	2	1
E	Total # in Scape	Soldier	Dorsal	0	2	1	3	0	0	0	0	1
F	Total # in Scape	Soldier	Dorsal	0	2	7	2	1	0	0	1	0
F	Total # in Scape	Soldier	Dorsal	0	2	4	3	2	0	0	1	0
F	Total # in Scape	Soldier	Dorsal	0	1	4	2	1	0	1	1	0
D	Total # in Scape	Soldier	Dorsal	0	2	4	4	0	0	0	0	3
D	Total # in Scape	Soldier	Dorsal	0	3	7	3	0	0	0	0	1
D	Total # in Scape	Soldier	Dorsal	0	4	4	3	0	0	0	1	0
E	Total # in Scape	Worker	Dorsal	0	2	3	4	0	0	0	1	0
E	Total # in Scape	Worker	Dorsal	0	3	8	4	0	0	0	1	0
E	Total # in Scape	Worker	Dorsal	0	1	4	5	0	0	0	1	0
F	Total # in Scape	Worker	Dorsal	0	2	8	5	0	0	0	0	1
F	Total # in Scape	Worker	Dorsal	0	2	6	4	0	0	0	0	0
F	Total # in Scape	Worker	Dorsal	0	3	7	4	2	0	0	1	0
D	Total # in Scape	Worker	Dorsal	0	3	8	6	0	0	0	0	1
D	Total # in Scape	Worker	Dorsal	0	3	5	6	0	0	0	0	0
D	Total # in Scape	Worker	Dorsal	0	2	4	3	0	0	0	0	0
D	Total # in Scape	Worker	Dorsal	0	4	12	5	0	0	0	0	0
B	Total # in Segment 1	Female alate	Dorsal	5	6	0	4	0	0	0	0	0
B	Total # in Segment 1	Female alate	Dorsal	5	11	0	8	1	0	0	0	0
B	Total # in Segment 1	Female alate	Dorsal	3	2	0	3	0	0	0	1	0
C	Total # in Segment 1	Female alate	Dorsal	5	6	0	7	0	0	0	0	0
C	Total # in Segment 1	Female alate	Dorsal	4	6	0	2	1	0	0	0	0
C	Total # in Segment 1	Female alate	Dorsal	4	7	0	4	0	0	0	0	0
B	Total # in Segment 1	Female alate	Dorsal	4	2	0	2	0	0	0	0	0
B	Total # in Segment 1	Female alate	Dorsal	4	2	0	2	1	0	0	0	0
B	Total # in Segment 1	Female alate	Dorsal	4	8	0	6	1	0	0	0	0
B	Total # in Segment 1	Male alate	Dorsal	5	7	0	6	0	0	0	0	0
B	Total # in Segment 1	Male alate	Dorsal	4	3	0	5	0	0	0	0	0
B	Total # in Segment 1	Male alate	Dorsal	4	4	0	8	0	0	0	0	0
C	Total # in Segment 1	Male alate	Dorsal	4	6	0	2	0	0	0	0	0
C	Total # in Segment 1	Male alate	Dorsal	4	4	0	4	1	0	0	0	0
C	Total # in Segment 1	Male alate	Dorsal	4	12	0	4	0	0	0	0	0
B	Total # in Segment 1	Male alate	Dorsal	4	1	0	3	0	0	0	0	0
B	Total # in Segment 1	Male alate	Dorsal	4	1	0	3	0	0	0	0	0
B	Total # in Segment 1	Male alate	Dorsal	5	10	0	14	3	0	0	0	0
E	Total # in Segment 1	Soldier	Dorsal	3	2	0	2	0	0	0	0	0
E	Total # in Segment 1	Soldier	Dorsal	4	0	0	1	0	0	0	0	0
E	Total # in Segment 1	Soldier	Dorsal	4	0	0	0	0	0	0	0	0
F	Total # in Segment 1	Soldier	Dorsal	4	0	0	4	0	0	0	0	0
F	Total # in Segment 1	Soldier	Dorsal	4	3	0	1	0	0	0	0	0
F	Total # in Segment 1	Soldier	Dorsal	4	3	0	1	0	0	0	0	0
D	Total # in Segment 1	Soldier	Dorsal	2	1	0	3	0	0	0	0	0
D	Total # in Segment 1	Soldier	Dorsal	3	1	0	1	0	0	0	0	0
D	Total # in Segment 1	Soldier	Dorsal	3	2	0	3	0	0	0	0	0
D	Total # in Segment 1	Soldier	Dorsal	4	0	0	0	3	0	1	0	0
D	Total # in Segment 1	Soldier	Dorsal	4	2	0	3	1	0	0	0	0
E	Total # in Segment 1	Worker	Dorsal	2	2	0	1	0	0	0	0	0
E	Total # in Segment 1	Worker	Dorsal	2	1	0	2	0	0	0	0	0
E	Total # in Segment 1	Worker	Dorsal	3	2	0	0	1	0	0	0	0
F	Total # in Segment 1	Worker	Dorsal	1	2	0	2	0	0	0	0	0
F	Total # in Segment 1	Worker	Dorsal	4	1	0	0	0	0	0	0	0
F	Total # in Segment 1	Worker	Dorsal	2	1	0	1	0	0	0	0	0
D	Total # in Segment 1	Worker	Dorsal	0	0	0	0	0	0	0	0	0
D	Total # in Segment 1	Worker	Dorsal	2	2	0	1	0	0	0	0	0
D	Total # in Segment 1	Worker	Dorsal	4	1	0	0	0	0	0	0	0
D	Total # in Segment 1	Worker	Dorsal	4	1	0	1	0	0	0	3	0
D	Total # in Segment 1	Worker	Dorsal	1	1	0	3	0	0	0	0	0
B	Total # in Segment 2	Female alate	Dorsal	5	6	0	4	1	0	0	0	0
B	Total # in Segment 2	Female alate	Dorsal	5	16	0	7	2	0	0	1	0
B	Total # in Segment 2	Female alate	Dorsal	4	6	0	5	0	0	0	0	0
C	Total # in Segment 2	Female alate	Dorsal	5	3	0	9	3	0	0	0	0
C	Total # in Segment 2	Female alate	Dorsal	4	8	0	2	2	0	0	0	0
C	Total # in Segment 2	Female alate	Dorsal	4	5	0	2	1	0	0	0	0
B	Total # in Segment 2	Female alate	Dorsal	4	3	0	5	2	0	0	0	0
B	Total # in Segment 2	Female alate	Dorsal	4	9	0	6	1	0	0	0	0
B	Total # in Segment 2	Female alate	Dorsal	4	11	0	9	1	0	0	0	0
B	Total # in Segment 2	Male alate	Dorsal	4	8	0	6	1	0	0	0	0
B	Total # in Segment 2	Male alate	Dorsal	4	5	0	6	1	0	0	0	0
B	Total # in Segment 2	Male alate	Dorsal	4	5	0	4	0	0	0	0	0
C	Total # in Segment 2	Male alate	Dorsal	5	4	0	4	0	0	0	0	0
C	Total # in Segment 2	Male alate	Dorsal	4	7	0	6	0	0	0	0	0
C	Total # in Segment 2	Male alate	Dorsal	4	8	0	11	3	0	0	0	0
B	Total # in Segment 2	Male alate	Dorsal	4	8	0	5	3	0	0	0	0
B	Total # in Segment 2	Male alate	Dorsal	4	8	0	10	2	0	0	0	0
B	Total # in Segment 2	Male alate	Dorsal	4	7	0	6	3	0	0	0	0
E	Total # in Segment 2	Soldier	Dorsal	4	4	0	3	1	0	0	0	0
E	Total # in Segment 2	Soldier	Dorsal	4	4	0	1	0	0	0	0	0
E	Total # in Segment 2	Soldier	Dorsal	4	4	0	5	2	0	0	0	0
F	Total # in Segment 2	Soldier	Dorsal	4	6	0	3	1	0	0	0	0
F	Total # in Segment 2	Soldier	Dorsal	3	5	0	3	2	0	0	0	0
F	Total # in Segment 2	Soldier	Dorsal	4	4	0	6	3	0	0	0	0
D	Total # in Segment 2	Soldier	Dorsal	4	1	0	5	1	0	0	0	0
D	Total # in Segment 2	Soldier	Dorsal	3	2	0	8	0	0	0	4	0
D	Total # in Segment 2	Soldier	Dorsal	3	2	0	12	0	0	0	0	0
D	Total # in Segment 2	Soldier	Dorsal	4	9	0	2	1	0	0	0	0
D	Total # in Segment 2	Soldier	Dorsal	4	9	0	9	2	0	0	0	0
E	Total # in Segment 2	Worker	Dorsal	4	2	0	0	0	0	0	0	0
E	Total # in Segment 2	Worker	Dorsal	3	1	0	0	0	0	0	0	0
E	Total # in Segment 2	Worker	Dorsal	3	1	0	1	0	0	0	0	0
F	Total # in Segment 2	Worker	Dorsal	4	1	0	0	0	0	0	0	0
F	Total # in Segment 2	Worker	Dorsal	4	1	0	0	0	0	0	1	0
F	Total # in Segment 2	Worker	Dorsal	2	1	0	1	0	0	0	0	0
D	Total # in Segment 2	Worker	Dorsal	4	1	0	0	0	0	0	0	0
D	Total # in Segment 2	Worker	Dorsal	4	1	0	0	0	0	0	0	0
D	Total # in Segment 2	Worker	Dorsal	4	1	0	0	0	0	0	0	0
D	Total # in Segment 2	Worker	Dorsal	4	1	0	0	0	0	0	3	0
D	Total # in Segment 2	Worker	Dorsal	4	1	0	0	0	0	0	0	0
D	Total # in Segment 2	Worker	Dorsal	2	0	0	3	0	0	0	0	0
B	Total # in Segment 3	Female alate	Dorsal	5	14	0	4	1	0	0	0	0
B	Total # in Segment 3	Female alate	Dorsal	6	13	0	14	1	0	0	0	0
B	Total # in Segment 3	Female alate	Dorsal	4	15	0	4	0	0	0	0	0
C	Total # in Segment 3	Female alate	Dorsal	5	9	0	16	3	0	0	0	0
C	Total # in Segment 3	Female alate	Dorsal	4	4	0	5	1	0	0	0	0
C	Total # in Segment 3	Female alate	Dorsal	4	10	0	12	1	0	0	0	0
B	Total # in Segment 3	Female alate	Dorsal	4	9	0	12	5	0	0	0	0
B	Total # in Segment 3	Female alate	Dorsal	4	16	0	8	2	0	0	0	0
B	Total # in Segment 3	Female alate	Dorsal	4	15	0	11	2	0	0	0	0
B	Total # in Segment 3	Male alate	Dorsal	5	11	0	13	0	0	0	0	0
B	Total # in Segment 3	Male alate	Dorsal	4	11	0	15	1	0	0	0	0
B	Total # in Segment 3	Male alate	Dorsal	5	13	0	12	0	0	0	0	0
C	Total # in Segment 3	Male alate	Dorsal	5	9	0	10	0	0	0	0	0
C	Total # in Segment 3	Male alate	Dorsal	4	10	0	9	2	0	0	0	0
C	Total # in Segment 3	Male alate	Dorsal	4	16	0	7	2	0	0	0	0
B	Total # in Segment 3	Male alate	Dorsal	4	6	0	7	1	0	0	0	0
B	Total # in Segment 3	Male alate	Dorsal	4	6	0	8	2	0	0	0	0
B	Total # in Segment 3	Male alate	Dorsal	4	12	0	9	1	0	0	0	0
E	Total # in Segment 3	Soldier	Dorsal	4	10	0	12	3	0	0	0	0
E	Total # in Segment 3	Soldier	Dorsal	4	8	0	10	2	0	0	0	0
E	Total # in Segment 3	Soldier	Dorsal	4	9	0	7	3	0	0	0	0
F	Total # in Segment 3	Soldier	Dorsal	5	7	0	13	2	0	0	0	0
F	Total # in Segment 3	Soldier	Dorsal	4	15	0	16	2	0	0	0	0
F	Total # in Segment 3	Soldier	Dorsal	4	13	0	17	2	0	0	0	0
D	Total # in Segment 3	Soldier	Dorsal	4	7	0	13	0	0	0	0	0
D	Total # in Segment 3	Soldier	Dorsal	4	7	0	16	2	0	0	0	0
D	Total # in Segment 3	Soldier	Dorsal	4	13	0	23	2	0	0	0	0
D	Total # in Segment 3	Soldier	Dorsal	4	9	0	20	2	0	0	0	0
D	Total # in Segment 3	Soldier	Dorsal	4	15	0	20	2	0	0	0	0
E	Total # in Segment 3	Worker	Dorsal	4	5	0	2	0	0	0	0	0
E	Total # in Segment 3	Worker	Dorsal	4	5	0	3	0	0	0	0	0
E	Total # in Segment 3	Worker	Dorsal	4	2	0	7	2	0	0	0	0
F	Total # in Segment 3	Worker	Dorsal	4	2	0	3	1	0	0	0	0
F	Total # in Segment 3	Worker	Dorsal	3	2	0	5	1	0	0	0	0
F	Total # in Segment 3	Worker	Dorsal	3	2	0	3	1	0	0	0	0
D	Total # in Segment 3	Worker	Dorsal	4	2	0	0	0	0	0	0	0
D	Total # in Segment 3	Worker	Dorsal	4	3	0	3	1	0	0	0	0
D	Total # in Segment 3	Worker	Dorsal	4	3	0	6	1	0	0	0	0
D	Total # in Segment 3	Worker	Dorsal	5	5	0	4	2	0	0	0	0
D	Total # in Segment 3	Worker	Dorsal	5	1	0	1	4	0	0	0	0
D	Total # in Segment 3	Worker	Dorsal	5	1	0	0	0	0	0	0	0
B	Total # in Segment 4	Female alate	Dorsal	6	22	0	22	2	0	0	0	0
B	Total # in Segment 4	Female alate	Dorsal	6	23	0	28	3	0	0	0	0
B	Total # in Segment 4	Female alate	Dorsal	5	18	0	20	2	0	0	0	0
C	Total # in Segment 4	Female alate	Dorsal	5	15	0	25	2	0	0	0	0
C	Total # in Segment 4	Female alate	Dorsal	5	14	0	6	2	0	0	0	0
C	Total # in Segment 4	Female alate	Dorsal	4	11	0	17	2	0	0	0	0
B	Total # in Segment 4	Female alate	Dorsal	4	7	0	14	3	0	0	0	0
B	Total # in Segment 4	Female alate	Dorsal	4	22	0	17	3	0	0	0	0
B	Total # in Segment 4	Female alate	Dorsal	4	20	0	18	2	0	0	0	0
B	Total # in Segment 4	Male alate	Dorsal	7	13	0	25	2	0	0	1	0
B	Total # in Segment 4	Male alate	Dorsal	6	20	0	26	0	0	0	0	0
B	Total # in Segment 4	Male alate	Dorsal	5	12	0	21	1	0	0	0	0
C	Total # in Segment 4	Male alate	Dorsal	5	17	0	20	3	0	0	0	0
C	Total # in Segment 4	Male alate	Dorsal	4	16	0	16	1	0	0	0	0
C	Total # in Segment 4	Male alate	Dorsal	5	13	0	18	6	0	0	0	0
B	Total # in Segment 4	Male alate	Dorsal	5	17	0	15	3	0	0	0	0
B	Total # in Segment 4	Male alate	Dorsal	5	8	0	9	1	0	0	0	0
B	Total # in Segment 4	Male alate	Dorsal	5	19	0	17	3	0	0	0	0
E	Total # in Segment 4	Soldier	Dorsal	4	18	0	23	5	0	0	0	0
E	Total # in Segment 4	Soldier	Dorsal	4	12	0	19	1	0	0	0	0
E	Total # in Segment 4	Soldier	Dorsal	4	18	0	21	2	0	0	0	0
F	Total # in Segment 4	Soldier	Dorsal	5	19	0	23	3	0	0	0	0
F	Total # in Segment 4	Soldier	Dorsal	4	27	0	31	2	0	0	1	0
F	Total # in Segment 4	Soldier	Dorsal	4	26	0	28	4	0	0	0	0
D	Total # in Segment 4	Soldier	Dorsal	7	14	0	19	3	0	0	0	0
D	Total # in Segment 4	Soldier	Dorsal	6	16	1	24	2	0	0	0	0
D	Total # in Segment 4	Soldier	Dorsal	7	18	0	36	3	0	0	0	0
D	Total # in Segment 4	Soldier	Dorsal	4	18	1	24	1	0	0	1	1
D	Total # in Segment 4	Soldier	Dorsal	5	16	0	21	5	0	0	0	0
E	Total # in Segment 4	Worker	Dorsal	4	9	0	20	2	0	0	0	0
E	Total # in Segment 4	Worker	Dorsal	4	6	0	10	4	0	0	0	0
E	Total # in Segment 4	Worker	Dorsal	4	9	0	21	5	0	0	0	0
F	Total # in Segment 4	Worker	Dorsal	4	7	0	15	3	0	0	0	0
F	Total # in Segment 4	Worker	Dorsal	4	7	0	17	2	0	0	0	0
F	Total # in Segment 4	Worker	Dorsal	4	6	0	10	4	0	0	0	0
D	Total # in Segment 4	Worker	Dorsal	5	2	0	8	1	0	0	0	0
D	Total # in Segment 4	Worker	Dorsal	5	7	0	7	3	0	0	0	0
D	Total # in Segment 4	Worker	Dorsal	5	5	0	16	0	0	0	0	0
D	Total # in Segment 4	Worker	Dorsal	6	10	0	10	2	0	0	0	0
D	Total # in Segment 4	Worker	Dorsal	4	10	0	8	8	0	0	0	0
D	Total # in Segment 4	Worker	Dorsal	5	2	0	3	2	0	0	0	0
B	Total # in Segment 5	Female alate	Dorsal	7	30	0	36	4	0	0	0	0
B	Total # in Segment 5	Female alate	Dorsal	6	28	0	40	4	0	0	0	0
B	Total # in Segment 5	Female alate	Dorsal	5	26	0	27	2	0	0	0	0
C	Total # in Segment 5	Female alate	Dorsal	5	19	0	20	6	0	0	0	0
C	Total # in Segment 5	Female alate	Dorsal	5	16	0	18	1	0	0	0	0
C	Total # in Segment 5	Female alate	Dorsal	5	26	0	25	2	0	0	0	0
B	Total # in Segment 5	Female alate	Dorsal	5	12	0	17	1	0	0	0	0
B	Total # in Segment 5	Female alate	Dorsal	5	20	0	28	3	0	0	0	0
B	Total # in Segment 5	Female alate	Dorsal	5	22	0	20	2	0	0	0	0
B	Total # in Segment 5	Male alate	Dorsal	6	19	0	28	3	0	0	0	0
B	Total # in Segment 5	Male alate	Dorsal	6	31	0	35	4	0	0	0	0
B	Total # in Segment 5	Male alate	Dorsal	6	19	0	29	3	0	0	0	0
C	Total # in Segment 5	Male alate	Dorsal	5	26	0	27	7	0	0	0	0
C	Total # in Segment 5	Male alate	Dorsal	4	20	0	28	2	0	0	0	0
C	Total # in Segment 5	Male alate	Dorsal	5	22	0	24	5	0	0	0	0
B	Total # in Segment 5	Male alate	Dorsal	5	19	0	21	1	0	0	0	0
B	Total # in Segment 5	Male alate	Dorsal	5	16	0	19	3	0	0	0	0
B	Total # in Segment 5	Male alate	Dorsal	5	18	0	23	1	0	0	0	0
E	Total # in Segment 5	Soldier	Dorsal	4	12	0	23	5	0	0	0	0
E	Total # in Segment 5	Soldier	Dorsal	4	16	0	24	2	0	0	0	0
E	Total # in Segment 5	Soldier	Dorsal	4	14	0	23	2	0	0	0	0
F	Total # in Segment 5	Soldier	Dorsal	5	25	0	31	4	0	0	0	0
F	Total # in Segment 5	Soldier	Dorsal	4	30	0	36	2	0	0	0	0
F	Total # in Segment 5	Soldier	Dorsal	4	27	0	36	1	0	0	0	0
D	Total # in Segment 5	Soldier	Dorsal	6	20	0	25	4	0	0	0	0
D	Total # in Segment 5	Soldier	Dorsal	6	20	0	35	2	0	0	0	0
D	Total # in Segment 5	Soldier	Dorsal	7	19	0	42	4	0	0	0	0
D	Total # in Segment 5	Soldier	Dorsal	5	18	0	37	1	0	0	2	1
D	Total # in Segment 5	Soldier	Dorsal	5	17	0	40	1	0	0	0	0
E	Total # in Segment 5	Worker	Dorsal	4	15	0	25	2	0	0	0	0
E	Total # in Segment 5	Worker	Dorsal	4	13	0	21	6	0	0	0	0
E	Total # in Segment 5	Worker	Dorsal	4	21	0	26	4	0	0	0	0
F	Total # in Segment 5	Worker	Dorsal	4	14	0	25	1	0	0	0	0
F	Total # in Segment 5	Worker	Dorsal	4	8	0	21	3	0	0	0	0
F	Total # in Segment 5	Worker	Dorsal	4	11	0	19	1	0	0	0	0
D	Total # in Segment 5	Worker	Dorsal	5	4	0	9	2	0	0	0	0
D	Total # in Segment 5	Worker	Dorsal	6	10	0	19	3	0	0	0	0
D	Total # in Segment 5	Worker	Dorsal	6	11	0	24	0	0	0	0	0
D	Total # in Segment 5	Worker	Dorsal	6	15	0	17	2	0	0	0	0
D	Total # in Segment 5	Worker	Dorsal	6	10	0	21	5	0	0	4	0
D	Total # in Segment 5	Worker	Dorsal	6	4	0	15	4	0	0	0	0
B	Total # in Segment 6	Female alate	Dorsal	7	31	0	46	4	0	0	0	0
B	Total # in Segment 6	Female alate	Dorsal	6	29	0	43	2	0	0	0	0
B	Total # in Segment 6	Female alate	Dorsal	6	34	0	35	3	0	0	0	0
C	Total # in Segment 6	Female alate	Dorsal	5	23	0	33	4	0	0	0	0
C	Total # in Segment 6	Female alate	Dorsal	5	23	0	22	3	0	0	0	0
C	Total # in Segment 6	Female alate	Dorsal	5	28	0	29	2	0	0	0	0
B	Total # in Segment 6	Female alate	Dorsal	5	19	0	23	2	0	0	0	0
B	Total # in Segment 6	Female alate	Dorsal	5	26	0	29	3	0	0	0	0
B	Total # in Segment 6	Female alate	Dorsal	5	29	0	24	5	0	0	0	0
B	Total # in Segment 6	Male alate	Dorsal	6	24	0	42	1	0	0	0	0
B	Total # in Segment 6	Male alate	Dorsal	6	35	0	46	4	0	0	0	0
B	Total # in Segment 6	Male alate	Dorsal	6	29	0	37	0	0	0	0	0
C	Total # in Segment 6	Male alate	Dorsal	5	30	0	28	6	0	0	0	0
C	Total # in Segment 6	Male alate	Dorsal	5	27	0	34	4	0	0	0	0
C	Total # in Segment 6	Male alate	Dorsal	5	23	0	39	4	0	0	0	0
B	Total # in Segment 6	Male alate	Dorsal	5	24	0	27	5	0	0	0	0
B	Total # in Segment 6	Male alate	Dorsal	5	21	0	28	4	0	0	0	0
B	Total # in Segment 6	Male alate	Dorsal	5	22	0	29	5	0	0	0	0
E	Total # in Segment 6	Soldier	Dorsal	4	28	0	25	6	0	0	0	0
E	Total # in Segment 6	Soldier	Dorsal	4	23	0	31	4	0	0	0	0
E	Total # in Segment 6	Soldier	Dorsal	4	19	0	25	3	0	0	0	0
F	Total # in Segment 6	Soldier	Dorsal	5	27	0	34	3	0	0	0	0
F	Total # in Segment 6	Soldier	Dorsal	4	30	0	43	1	0	0	0	0
F	Total # in Segment 6	Soldier	Dorsal	4	27	0	40	1	0	0	0	0
D	Total # in Segment 6	Soldier	Dorsal	8	26	0	37	1	0	0	0	0
D	Total # in Segment 6	Soldier	Dorsal	9	17	0	43	1	0	0	1	0
D	Total # in Segment 6	Soldier	Dorsal	9	23	0	39	2	0	0	2	0
D	Total # in Segment 6	Soldier	Dorsal	6	23	2	36	12	0	0	1	0
D	Total # in Segment 6	Soldier	Dorsal	7	18	0	46	1	0	0	3	0
E	Total # in Segment 6	Worker	Dorsal	4	19	0	27	4	0	0	0	0
E	Total # in Segment 6	Worker	Dorsal	4	20	0	29	4	0	0	0	0
E	Total # in Segment 6	Worker	Dorsal	5	27	0	37	3	0	0	0	0
F	Total # in Segment 6	Worker	Dorsal	4	19	0	31	2	0	0	0	0
F	Total # in Segment 6	Worker	Dorsal	4	14	0	30	3	0	0	0	0
F	Total # in Segment 6	Worker	Dorsal	4	19	0	24	4	0	0	0	0
D	Total # in Segment 6	Worker	Dorsal	6	7	0	34	3	0	0	4	0
D	Total # in Segment 6	Worker	Dorsal	7	13	0	20	1	0	0	0	0
D	Total # in Segment 6	Worker	Dorsal	6	14	0	33	4	0	0	0	0
D	Total # in Segment 6	Worker	Dorsal	6	20	0	38	1	0	0	0	0
D	Total # in Segment 6	Worker	Dorsal	7	17	0	31	5	0	0	5	0
D	Total # in Segment 6	Worker	Dorsal	6	11	2	24	4	0	0	0	0
B	Total # in Segment 7	Female alate	Dorsal	7	41	0	48	2	1	0	0	0
B	Total # in Segment 7	Female alate	Dorsal	7	43	0	49	3	0	0	0	0
B	Total # in Segment 7	Female alate	Dorsal	6	45	0	45	2	0	0	0	0
C	Total # in Segment 7	Female alate	Dorsal	6	30	0	33	3	0	0	0	0
C	Total # in Segment 7	Female alate	Dorsal	5	30	0	26	2	0	0	0	0
C	Total # in Segment 7	Female alate	Dorsal	5	27	0	34	2	0	0	0	0
B	Total # in Segment 7	Female alate	Dorsal	5	15	0	26	5	0	0	0	0
B	Total # in Segment 7	Female alate	Dorsal	5	23	0	31	2	0	0	0	0
B	Total # in Segment 7	Female alate	Dorsal	5	27	0	30	6	0	0	0	0
B	Total # in Segment 7	Male alate	Dorsal	7	27	0	54	3	0	0	0	0
B	Total # in Segment 7	Male alate	Dorsal	6	44	0	50	4	0	0	0	0
B	Total # in Segment 7	Male alate	Dorsal	6	39	0	42	0	0	0	0	0
C	Total # in Segment 7	Male alate	Dorsal	6	41	0	37	6	0	0	0	0
C	Total # in Segment 7	Male alate	Dorsal	5	34	0	40	5	0	0	0	0
C	Total # in Segment 7	Male alate	Dorsal	6	31	0	38	6	0	0	0	0
B	Total # in Segment 7	Male alate	Dorsal	5	22	0	25	2	0	0	0	0
B	Total # in Segment 7	Male alate	Dorsal	5	24	0	26	1	0	0	0	0
B	Total # in Segment 7	Male alate	Dorsal	5	25	0	28	2	0	0	0	0
E	Total # in Segment 7	Soldier	Dorsal	4	23	0	33	1	0	0	0	0
E	Total # in Segment 7	Soldier	Dorsal	4	21	0	40	3	0	0	0	0
E	Total # in Segment 7	Soldier	Dorsal	4	24	0	34	3	0	0	0	0
F	Total # in Segment 7	Soldier	Dorsal	5	29	0	37	2	0	0	0	0
F	Total # in Segment 7	Soldier	Dorsal	5	21	0	31	3	0	0	0	0
F	Total # in Segment 7	Soldier	Dorsal	5	22	0	43	1	0	0	0	0
D	Total # in Segment 7	Soldier	Dorsal	8	30	0	39	2	0	0	0	0
D	Total # in Segment 7	Soldier	Dorsal	9	22	0	48	2	0	0	0	0
D	Total # in Segment 7	Soldier	Dorsal	9	21	0	42	3	0	0	0	0
D	Total # in Segment 7	Soldier	Dorsal	8	15	0	62	4	0	0	2	0
D	Total # in Segment 7	Soldier	Dorsal	7	23	0	48	2	0	0	3	0
E	Total # in Segment 7	Worker	Dorsal	4	31	0	32	2	0	0	0	0
E	Total # in Segment 7	Worker	Dorsal	4	23	0	31	3	0	0	0	0
E	Total # in Segment 7	Worker	Dorsal	5	35	0	34	4	0	0	0	0
F	Total # in Segment 7	Worker	Dorsal	4	25	0	37	1	0	1	0	0
F	Total # in Segment 7	Worker	Dorsal	4	21	0	40	2	0	0	0	0
F	Total # in Segment 7	Worker	Dorsal	4	28	0	38	5	0	0	0	0
D	Total # in Segment 7	Worker	Dorsal	6	8	0	49	8	0	0	0	0
D	Total # in Segment 7	Worker	Dorsal	8	16	0	32	4	0	0	0	0
D	Total # in Segment 7	Worker	Dorsal	6	16	0	48	2	0	0	0	0
D	Total # in Segment 7	Worker	Dorsal	6	22	0	46	1	0	0	0	0
D	Total # in Segment 7	Worker	Dorsal	6	25	0	44	7	0	0	2	0
D	Total # in Segment 7	Worker	Dorsal	7	23	0	30	5	0	0	0	0
B	Total # in Segment 8	Female alate	Dorsal	8	46	0	57	7	0	0	0	0
B	Total # in Segment 8	Female alate	Dorsal	6	40	0	46	3	0	0	0	0
B	Total # in Segment 8	Female alate	Dorsal	6	45	0	53	5	0	0	0	0
C	Total # in Segment 8	Female alate	Dorsal	5	31	0	38	5	0	0	0	0
C	Total # in Segment 8	Female alate	Dorsal	5	23	0	33	4	0	0	0	0
C	Total # in Segment 8	Female alate	Dorsal	5	31	0	40	3	0	0	0	0
B	Total # in Segment 8	Female alate	Dorsal	5	22	0	29	4	0	0	0	0
B	Total # in Segment 8	Female alate	Dorsal	5	27	0	39	3	0	0	0	0
B	Total # in Segment 8	Female alate	Dorsal	5	33	0	38	4	0	0	0	0
B	Total # in Segment 8	Male alate	Dorsal	5	36	0	57	5	0	0	0	0
B	Total # in Segment 8	Male alate	Dorsal	6	45	0	54	4	0	0	0	0
B	Total # in Segment 8	Male alate	Dorsal	6	41	0	48	3	0	0	0	0
C	Total # in Segment 8	Male alate	Dorsal	6	32	0	38	7	0	0	0	0
C	Total # in Segment 8	Male alate	Dorsal	6	36	0	48	1	0	0	0	0
C	Total # in Segment 8	Male alate	Dorsal	6	27	0	47	6	0	0	0	0
B	Total # in Segment 8	Male alate	Dorsal	6	31	0	35	3	0	0	0	0
B	Total # in Segment 8	Male alate	Dorsal	6	29	0	33	4	0	0	0	0
B	Total # in Segment 8	Male alate	Dorsal	6	24	0	34	3	0	0	0	0
E	Total # in Segment 8	Soldier	Dorsal	4	27	0	32	2	0	0	0	0
E	Total # in Segment 8	Soldier	Dorsal	4	32	0	34	4	0	0	0	0
E	Total # in Segment 8	Soldier	Dorsal	4	21	0	36	1	0	0	0	0
F	Total # in Segment 8	Soldier	Dorsal	5	32	0	43	2	0	0	0	0
F	Total # in Segment 8	Soldier	Dorsal	5	23	0	41	1	0	0	0	0
F	Total # in Segment 8	Soldier	Dorsal	5	32	0	48	2	0	0	0	0
D	Total # in Segment 8	Soldier	Dorsal	10	19	0	44	4	0	0	0	1
D	Total # in Segment 8	Soldier	Dorsal	10	16	0	43	2	0	0	0	0
D	Total # in Segment 8	Soldier	Dorsal	8	20	0	36	5	0	0	0	0
D	Total # in Segment 8	Soldier	Dorsal	7	21	1	42	1	0	0	0	0
D	Total # in Segment 8	Soldier	Dorsal	7	22	0	43	6	0	0	0	0
E	Total # in Segment 8	Worker	Dorsal	4	23	0	33	5	0	0	0	0
E	Total # in Segment 8	Worker	Dorsal	4	28	0	32	2	0	0	0	0
E	Total # in Segment 8	Worker	Dorsal	5	29	0	32	5	0	0	0	0
F	Total # in Segment 8	Worker	Dorsal	4	30	0	41	1	0	0	0	0
F	Total # in Segment 8	Worker	Dorsal	4	18	0	37	5	0	0	0	0
F	Total # in Segment 8	Worker	Dorsal	4	33	0	39	3	0	0	0	0
D	Total # in Segment 8	Worker	Dorsal	7	25	0	50	7	0	0	3	0
D	Total # in Segment 8	Worker	Dorsal	7	18	0	70	4	0	0	0	0
D	Total # in Segment 8	Worker	Dorsal	8	19	0	45	2	0	0	0	0
D	Total # in Segment 8	Worker	Dorsal	6	22	0	60	1	0	0	0	0
D	Total # in Segment 8	Worker	Dorsal	7	23	1	49	5	0	0	0	0
D	Total # in Segment 8	Worker	Dorsal	8	20	1	51	6	0	0	0	0
B	Total # in Segment 9	Female alate	Dorsal	9	47	0	59	6	0	0	0	0
B	Total # in Segment 9	Female alate	Dorsal	6	37	0	54	1	0	0	0	0
B	Total # in Segment 9	Female alate	Dorsal	6	60	0	74	5	0	0	0	0
C	Total # in Segment 9	Female alate	Dorsal	6	45	0	46	3	0	0	0	0
C	Total # in Segment 9	Female alate	Dorsal	5	24	0	38	0	0	0	0	0
C	Total # in Segment 9	Female alate	Dorsal	5	21	0	28	4	0	0	0	0
B	Total # in Segment 9	Female alate	Dorsal	5	32	0	33	2	0	0	0	0
B	Total # in Segment 9	Female alate	Dorsal	5	30	0	37	6	0	0	0	0
B	Total # in Segment 9	Female alate	Dorsal	5	36	0	35	3	0	0	0	0
B	Total # in Segment 9	Male alate	Dorsal	6	34	0	65	2	0	0	0	0
B	Total # in Segment 9	Male alate	Dorsal	6	61	0	72	4	0	0	0	0
B	Total # in Segment 9	Male alate	Dorsal	6	48	0	50	2	0	0	0	0
C	Total # in Segment 9	Male alate	Dorsal	6	22	0	22	2	0	0	0	0
C	Total # in Segment 9	Male alate	Dorsal	6	43	0	48	4	0	0	0	0
C	Total # in Segment 9	Male alate	Dorsal	6	33	0	45	3	0	0	0	0
B	Total # in Segment 9	Male alate	Dorsal	6	33	0	42	2	0	0	0	0
B	Total # in Segment 9	Male alate	Dorsal	6	25	0	31	3	0	0	0	0
B	Total # in Segment 9	Male alate	Dorsal	6	29	0	33	2	0	0	0	0
E	Total # in Segment 9	Soldier	Dorsal	4	26	0	31	3	0	0	0	0
E	Total # in Segment 9	Soldier	Dorsal	4	26	0	33	7	0	0	0	0
E	Total # in Segment 9	Soldier	Dorsal	4	26	0	30	0	0	0	0	0
F	Total # in Segment 9	Soldier	Dorsal	6	34	0	51	3	0	0	0	0
F	Total # in Segment 9	Soldier	Dorsal	5	27	0	44	2	0	0	0	0
F	Total # in Segment 9	Soldier	Dorsal	5	30	0	46	3	0	0	0	0
D	Total # in Segment 9	Soldier	Dorsal	8	17	0	50	2	0	0	2	0
D	Total # in Segment 9	Soldier	Dorsal	8	28	0	50	0	0	0	0	0
D	Total # in Segment 9	Soldier	Dorsal	10	19	0	37	2	0	0	0	0
D	Total # in Segment 9	Soldier	Dorsal	7	19	1	45	5	0	0	2	1
D	Total # in Segment 9	Soldier	Dorsal	7	21	0	38	4	0	0	0	0
E	Total # in Segment 9	Worker	Dorsal	5	29	0	41	5	0	0	0	0
E	Total # in Segment 9	Worker	Dorsal	5	29	0	35	1	0	0	0	0
E	Total # in Segment 9	Worker	Dorsal	5	31	0	36	4	0	0	0	0
F	Total # in Segment 9	Worker	Dorsal	5	30	0	44	2	0	0	0	0
F	Total # in Segment 9	Worker	Dorsal	5	33	0	43	4	0	0	0	0
F	Total # in Segment 9	Worker	Dorsal	4	34	0	41	5	0	0	0	0
D	Total # in Segment 9	Worker	Dorsal	5	20	0	53	4	0	0	0	0
D	Total # in Segment 9	Worker	Dorsal	6	20	0	68	5	0	0	0	0
D	Total # in Segment 9	Worker	Dorsal	7	18	0	64	1	0	0	0	0
D	Total # in Segment 9	Worker	Dorsal	8	23	0	50	1	0	0	0	0
D	Total # in Segment 9	Worker	Dorsal	8	17	0	54	5	0	0	0	0
D	Total # in Segment 9	Worker	Dorsal	8	24	0	56	2	0	0	0	0
B	Total # in Segment 10	Female alate	Dorsal	8	49	0	63	8	0	0	0	0
B	Total # in Segment 10	Female alate	Dorsal	7	39	0	50	2	0	0	0	0
B	Total # in Segment 10	Female alate	Dorsal	6	70	0	86	7	0	0	0	0
C	Total # in Segment 10	Female alate	Dorsal	6	41	0	44	5	0	0	0	0
C	Total # in Segment 10	Female alate	Dorsal	5	29	0	39	2	0	0	0	0
C	Total # in Segment 10	Female alate	Dorsal	5	22	0	33	1	0	0	0	0
B	Total # in Segment 10	Female alate	Dorsal	5	37	0	35	3	0	0	0	0
B	Total # in Segment 10	Female alate	Dorsal	5	34	0	38	4	0	0	0	0
B	Total # in Segment 10	Female alate	Dorsal	5	31	0	44	2	0	0	0	0
B	Total # in Segment 10	Male alate	Dorsal	8	50	0	80	3	0	0	0	0
B	Total # in Segment 10	Male alate	Dorsal	6	55	0	65	7	0	0	0	0
B	Total # in Segment 10	Male alate	Dorsal	6	47	0	55	2	0	0	0	0
C	Total # in Segment 10	Male alate	Dorsal	5	22	0	27	5	0	0	0	0
C	Total # in Segment 10	Male alate	Dorsal	6	58	0	61	4	0	0	0	0
C	Total # in Segment 10	Male alate	Dorsal	6	30	0	45	3	0	0	0	0
B	Total # in Segment 10	Male alate	Dorsal	6	38	0	44	2	0	0	0	0
B	Total # in Segment 10	Male alate	Dorsal	6	27	0	38	2	0	0	0	0
B	Total # in Segment 10	Male alate	Dorsal	6	27	0	34	2	0	0	0	0
E	Total # in Segment 10	Soldier	Dorsal	4	24	0	34	5	0	0	0	0
E	Total # in Segment 10	Soldier	Dorsal	4	25	0	37	4	0	0	0	0
E	Total # in Segment 10	Soldier	Dorsal	4	30	0	32	4	0	0	0	0
F	Total # in Segment 10	Soldier	Dorsal	6	38	0	51	4	0	0	0	0
F	Total # in Segment 10	Soldier	Dorsal	5	35	0	37	2	0	0	0	0
F	Total # in Segment 10	Soldier	Dorsal	5	28	0	41	2	0	0	0	0
D	Total # in Segment 10	Soldier	Dorsal	9	16	0	54	5	0	0	0	0
D	Total # in Segment 10	Soldier	Dorsal	9	24	0	52	1	0	0	1	0
D	Total # in Segment 10	Soldier	Dorsal	8	15	0	38	4	0	0	0	0
D	Total # in Segment 10	Soldier	Dorsal	8	15	1	45	6	0	0	2	0
D	Total # in Segment 10	Soldier	Dorsal	8	22	0	40	1	0	0	0	0
E	Total # in Segment 10	Worker	Dorsal	4	32	0	42	4	0	0	0	0
E	Total # in Segment 10	Worker	Dorsal	4	33	0	35	3	0	0	0	0
E	Total # in Segment 10	Worker	Dorsal	4	29	0	36	4	0	0	0	0
F	Total # in Segment 10	Worker	Dorsal	5	42	0	47	2	0	0	0	0
F	Total # in Segment 10	Worker	Dorsal	5	33	0	49	5	0	0	0	0
F	Total # in Segment 10	Worker	Dorsal	5	28	0	32	4	0	0	0	0
D	Total # in Segment 10	Worker	Dorsal	7	21	0	56	1	0	0	0	0
D	Total # in Segment 10	Worker	Dorsal	8	27	1	56	2	0	0	0	0
D	Total # in Segment 10	Worker	Dorsal	7	22	0	42	4	0	0	0	0
D	Total # in Segment 10	Worker	Dorsal	8	19	0	48	2	0	0	0	0
D	Total # in Segment 10	Worker	Dorsal	7	23	0	50	1	0	0	0	0
D	Total # in Segment 10	Worker	Dorsal	8	21	0	47	5	0	0	0	0
B	Total # in Segment 11	Female alate	Dorsal	9	53	0	65	5	0	0	0	0
B	Total # in Segment 11	Female alate	Dorsal	7	52	0	64	5	0	0	0	0
B	Total # in Segment 11	Female alate	Dorsal	7	69	0	73	4	0	0	0	0
C	Total # in Segment 11	Female alate	Dorsal	5	32	0	43	2	0	0	0	0
C	Total # in Segment 11	Female alate	Dorsal	5	23	0	32	0	0	0	0	0
C	Total # in Segment 11	Female alate	Dorsal	6	33	0	35	2	0	0	0	0
B	Total # in Segment 11	Female alate	Dorsal	5	32	0	42	3	0	0	0	0
B	Total # in Segment 11	Female alate	Dorsal	5	36	0	42	2	0	0	0	0
B	Total # in Segment 11	Female alate	Dorsal	5	38	0	49	4	0	0	0	0
B	Total # in Segment 11	Male alate	Dorsal	7	51	0	69	3	0	0	0	0
B	Total # in Segment 11	Male alate	Dorsal	6	58	0	65	5	0	0	0	0
B	Total # in Segment 11	Male alate	Dorsal	6	56	0	59	5	0	0	0	0
C	Total # in Segment 11	Male alate	Dorsal	5	23	0	27	7	0	0	0	0
C	Total # in Segment 11	Male alate	Dorsal	6	34	0	38	3	0	0	0	0
C	Total # in Segment 11	Male alate	Dorsal	6	39	0	47	5	0	0	0	0
B	Total # in Segment 11	Male alate	Dorsal	6	36	0	49	1	0	0	0	0
B	Total # in Segment 11	Male alate	Dorsal	6	34	0	37	2	0	0	0	0
B	Total # in Segment 11	Male alate	Dorsal	6	31	0	39	1	0	0	0	0
E	Total # in Segment 11	Soldier	Dorsal	4	29	0	34	3	0	0	0	0
E	Total # in Segment 11	Soldier	Dorsal	4	32	0	40	3	0	0	0	0
E	Total # in Segment 11	Soldier	Dorsal	4	25	0	33	3	0	0	0	0
F	Total # in Segment 11	Soldier	Dorsal	5	44	0	59	2	0	0	0	0
F	Total # in Segment 11	Soldier	Dorsal	5	30	0	39	3	0	0	0	0
F	Total # in Segment 11	Soldier	Dorsal	5	31	0	40	7	0	0	0	0
D	Total # in Segment 11	Soldier	Dorsal	8	28	0	52	4	0	0	0	0
D	Total # in Segment 11	Soldier	Dorsal	8	31	0	67	1	0	0	0	0
D	Total # in Segment 11	Soldier	Dorsal	9	21	0	51	2	0	0	0	0
D	Total # in Segment 11	Soldier	Dorsal	7	33	0	32	8	0	1	1	1
D	Total # in Segment 11	Soldier	Dorsal	7	26	0	48	4	0	0	0	0
E	Total # in Segment 11	Worker	Dorsal	6	26	0	42	6	0	0	0	0
E	Total # in Segment 11	Worker	Dorsal	5	32	0	40	4	0	0	0	0
E	Total # in Segment 11	Worker	Dorsal	5	32	0	31	4	0	0	0	0
F	Total # in Segment 11	Worker	Dorsal	5	40	0	47	3	0	0	0	0
F	Total # in Segment 11	Worker	Dorsal	5	36	0	51	4	0	0	0	0
F	Total # in Segment 11	Worker	Dorsal	5	34	0	41	2	0	0	0	0
D	Total # in Segment 11	Worker	Dorsal	8	25	0	51	3	0	0	0	0
D	Total # in Segment 11	Worker	Dorsal	9	26	0	61	5	0	0	0	0
D	Total # in Segment 11	Worker	Dorsal	7	26	0	48	1	0	0	0	0
D	Total # in Segment 11	Worker	Dorsal	7	27	0	59	2	0	0	0	0
D	Total # in Segment 11	Worker	Dorsal	7	24	0	50	7	0	0	0	0
D	Total # in Segment 11	Worker	Dorsal	8	14	0	63	3	0	0	0	0
B	Total # in Segment 12	Female alate	Dorsal	7	54	0	69	6	0	0	0	0
B	Total # in Segment 12	Female alate	Dorsal	7	71	0	81	6	0	1	0	0
B	Total # in Segment 12	Female alate	Dorsal	7	70	0	88	7	0	0	0	0
C	Total # in Segment 12	Female alate	Dorsal	5	31	0	39	6	0	0	0	0
C	Total # in Segment 12	Female alate	Dorsal	5	26	0	35	3	0	0	0	0
C	Total # in Segment 12	Female alate	Dorsal	5	32	0	39	5	0	0	0	0
B	Total # in Segment 12	Female alate	Dorsal	5	30	0	48	5	0	0	0	0
B	Total # in Segment 12	Female alate	Dorsal	5	40	0	44	3	0	0	0	0
B	Total # in Segment 12	Female alate	Dorsal	5	43	0	45	4	0	0	0	0
B	Total # in Segment 12	Male alate	Dorsal	6	46	0	62	4	0	0	0	0
B	Total # in Segment 12	Male alate	Dorsal	6	45	0	51	5	0	0	0	0
B	Total # in Segment 12	Male alate	Dorsal	6	50	0	58	3	0	0	0	0
C	Total # in Segment 12	Male alate	Dorsal	5	58	0	52	6	0	0	0	0
C	Total # in Segment 12	Male alate	Dorsal	6	50	0	55	3	0	0	0	0
C	Total # in Segment 12	Male alate	Dorsal	6	43	0	60	6	0	0	0	0
B	Total # in Segment 12	Male alate	Dorsal	6	37	0	51	4	0	0	0	0
B	Total # in Segment 12	Male alate	Dorsal	6	37	0	45	1	0	0	0	0
B	Total # in Segment 12	Male alate	Dorsal	6	38	0	44	4	0	0	0	0
E	Total # in Segment 12	Soldier	Dorsal	9	42	0	45	8	0	0	0	0
E	Total # in Segment 12	Soldier	Dorsal	8	43	0	45	6	0	0	0	0
E	Total # in Segment 12	Soldier	Dorsal	8	40	0	44	5	0	0	0	0
F	Total # in Segment 12	Soldier	Dorsal	9	41	0	63	1	0	0	0	0
F	Total # in Segment 12	Soldier	Dorsal	11	45	0	60	7	0	0	0	0
F	Total # in Segment 12	Soldier	Dorsal	10	47	0	66	4	0	0	0	0
D	Total # in Segment 12	Soldier	Dorsal	12	39	0	62	6	0	0	0	0
D	Total # in Segment 12	Soldier	Dorsal	12	35	0	74	8	0	0	0	0
D	Total # in Segment 12	Soldier	Dorsal	11	31	0	64	4	0	0	0	0
D	Total # in Segment 12	Soldier	Dorsal	12	38	0	51	8	0	1	0	0
D	Total # in Segment 12	Soldier	Dorsal	10	39	0	63	6	0	0	0	0
E	Total # in Segment 12	Worker	Dorsal	8	37	0	48	8	0	0	0	0
E	Total # in Segment 12	Worker	Dorsal	8	46	0	55	7	0	0	0	0
E	Total # in Segment 12	Worker	Dorsal	10	55	0	56	8	0	0	0	0
F	Total # in Segment 12	Worker	Dorsal	8	55	0	59	4	0	0	0	0
F	Total # in Segment 12	Worker	Dorsal	8	38	0	55	4	0	0	0	0
F	Total # in Segment 12	Worker	Dorsal	8	35	0	42	4	0	0	0	0
D	Total # in Segment 12	Worker	Dorsal	10	31	0	76	6	0	0	0	0
D	Total # in Segment 12	Worker	Dorsal	11	36	0	65	2	0	0	0	0
D	Total # in Segment 12	Worker	Dorsal	11	21	0	50	0	0	0	0	0
D	Total # in Segment 12	Worker	Dorsal	11	28	0	67	3	0	0	0	0
D	Total # in Segment 12	Worker	Dorsal	8	48	0	79	5	0	0	0	0
D	Total # in Segment 12	Worker	Dorsal	10	41	0	67	7	0	0	0	0
B	Total # in Segment 13	Female alate	Dorsal	9	39	0	46	6	0	0	0	0
B	Total # in Segment 13	Female alate	Dorsal	7	80	0	89	4	0	0	0	0
B	Total # in Segment 13	Female alate	Dorsal	7	66	0	91	3	0	0	0	0
C	Total # in Segment 13	Female alate	Dorsal	5	26	0	37	6	0	0	0	0
C	Total # in Segment 13	Female alate	Dorsal	5	30	0	36	2	0	0	0	0
C	Total # in Segment 13	Female alate	Dorsal	5	37	0	45	1	0	0	0	0
B	Total # in Segment 13	Female alate	Dorsal	5	35	0	46	4	0	0	0	0
B	Total # in Segment 13	Female alate	Dorsal	5	41	0	43	3	0	0	0	0
B	Total # in Segment 13	Female alate	Dorsal	5	40	0	52	5	0	0	0	0
B	Total # in Segment 13	Male alate	Dorsal	7	62	0	82	4	0	1	0	0
B	Total # in Segment 13	Male alate	Dorsal	7	50	0	59	5	0	0	0	0
B	Total # in Segment 13	Male alate	Dorsal	6	41	0	43	2	0	0	0	0
C	Total # in Segment 13	Male alate	Dorsal	5	62	0	56	7	0	0	0	0
C	Total # in Segment 13	Male alate	Dorsal	6	40	0	48	4	0	0	0	0
C	Total # in Segment 13	Male alate	Dorsal	6	43	0	56	4	0	0	0	0
B	Total # in Segment 13	Male alate	Dorsal	6	45	0	58	7	0	0	0	0
B	Total # in Segment 13	Male alate	Dorsal	6	39	0	48	6	0	0	0	0
B	Total # in Segment 13	Male alate	Dorsal	6	37	0	47	7	0	0	0	0
B	Total # in Segment 14	Female alate	Dorsal	7	30	0	41	5	0	0	0	0
B	Total # in Segment 14	Female alate	Dorsal	8	82	0	91	8	0	0	0	0
B	Total # in Segment 14	Female alate	Dorsal	6	67	0	89	6	0	0	0	0
C	Total # in Segment 14	Female alate	Dorsal	6	35	0	44	6	0	0	0	0
C	Total # in Segment 14	Female alate	Dorsal	5	26	0	39	0	0	0	0	0
C	Total # in Segment 14	Female alate	Dorsal	6	36	0	43	4	0	0	0	0
B	Total # in Segment 14	Female alate	Dorsal	6	37	0	47	7	0	0	0	0
B	Total # in Segment 14	Female alate	Dorsal	6	43	0	49	6	0	0	0	0
B	Total # in Segment 14	Female alate	Dorsal	5	48	0	55	7	0	0	0	0
B	Total # in Segment 14	Male alate	Dorsal	6	60	0	78	6	0	0	0	0
B	Total # in Segment 14	Male alate	Dorsal	8	52	0	60	4	0	0	0	0
B	Total # in Segment 14	Male alate	Dorsal	6	51	0	55	3	0	0	0	0
C	Total # in Segment 14	Male alate	Dorsal	6	62	0	62	3	0	0	0	0
C	Total # in Segment 14	Male alate	Dorsal	6	52	0	61	5	0	0	0	0
C	Total # in Segment 14	Male alate	Dorsal	6	50	0	61	5	0	0	0	0
B	Total # in Segment 14	Male alate	Dorsal	6	43	0	57	6	0	0	0	0
B	Total # in Segment 14	Male alate	Dorsal	6	32	0	44	5	0	0	0	0
B	Total # in Segment 14	Male alate	Dorsal	6	41	0	49	6	0	0	0	0
B	Total # in Segment 15	Female alate	Dorsal	8	43	0	53	6	0	0	0	0
B	Total # in Segment 15	Female alate	Dorsal	8	58	0	77	3	0	0	0	0
B	Total # in Segment 15	Female alate	Dorsal	7	74	0	85	6	0	0	0	0
C	Total # in Segment 15	Female alate	Dorsal	6	31	0	46	5	0	0	0	0
C	Total # in Segment 15	Female alate	Dorsal	6	32	0	41	6	0	0	0	0
C	Total # in Segment 15	Female alate	Dorsal	5	39	0	49	2	0	0	0	0
B	Total # in Segment 15	Female alate	Dorsal	6	39	0	51	4	0	0	0	0
B	Total # in Segment 15	Female alate	Dorsal	6	48	0	50	4	0	0	0	0
B	Total # in Segment 15	Female alate	Dorsal	5	46	0	53	5	0	0	0	0
B	Total # in Segment 15	Male alate	Dorsal	7	57	0	72	9	0	1	0	0
B	Total # in Segment 15	Male alate	Dorsal	8	62	0	64	7	0	0	0	0
B	Total # in Segment 15	Male alate	Dorsal	6	46	0	50	2	0	0	0	0
C	Total # in Segment 15	Male alate	Dorsal	6	68	0	61	6	0	0	0	0
C	Total # in Segment 15	Male alate	Dorsal	6	57	0	68	9	0	0	0	0
C	Total # in Segment 15	Male alate	Dorsal	6	51	0	54	5	0	0	0	0
B	Total # in Segment 15	Male alate	Dorsal	7	47	0	59	2	0	0	0	0
B	Total # in Segment 15	Male alate	Dorsal	7	41	0	53	3	0	0	0	0
B	Total # in Segment 15	Male alate	Dorsal	7	43	0	52	2	0	0	0	0
B	Total # in Segment 16	Female alate	Dorsal	11	45	0	53	7	0	0	0	0
B	Total # in Segment 16	Female alate	Dorsal	8	68	0	83	1	0	0	0	0
B	Total # in Segment 16	Female alate	Dorsal	6	73	0	84	6	0	0	0	0
C	Total # in Segment 16	Female alate	Dorsal	6	35	0	44	3	0	0	0	0
C	Total # in Segment 16	Female alate	Dorsal	6	31	0	38	2	0	0	0	0
C	Total # in Segment 16	Female alate	Dorsal	5	53	0	64	8	0	0	0	0
B	Total # in Segment 16	Female alate	Dorsal	6	40	0	44	6	0	0	0	0
B	Total # in Segment 16	Female alate	Dorsal	6	46	0	55	4	0	0	0	0
B	Total # in Segment 16	Female alate	Dorsal	6	57	0	62	3	0	0	0	0
B	Total # in Segment 16	Male alate	Dorsal	7	59	0	71	5	0	0	0	0
B	Total # in Segment 16	Male alate	Dorsal	8	62	0	69	9	0	0	0	0
B	Total # in Segment 16	Male alate	Dorsal	6	51	0	53	5	0	0	0	0
C	Total # in Segment 16	Male alate	Dorsal	6	66	0	72	8	0	0	0	0
C	Total # in Segment 16	Male alate	Dorsal	6	54	0	64	7	0	0	0	0
C	Total # in Segment 16	Male alate	Dorsal	6	57	0	61	8	0	0	0	0
B	Total # in Segment 16	Male alate	Dorsal	8	52	0	62	4	0	0	0	0
B	Total # in Segment 16	Male alate	Dorsal	8	43	0	52	6	0	0	0	0
B	Total # in Segment 16	Male alate	Dorsal	8	46	0	57	4	0	0	0	0
B	Total # in Segment 17	Female alate	Dorsal	10	31	0	42	2	0	0	0	0
B	Total # in Segment 17	Female alate	Dorsal	7	60	0	70	1	0	0	0	0
B	Total # in Segment 17	Female alate	Dorsal	9	77	0	81	8	0	0	0	0
C	Total # in Segment 17	Female alate	Dorsal	8	43	0	58	2	0	0	0	0
C	Total # in Segment 17	Female alate	Dorsal	9	34	0	42	5	0	0	0	0
C	Total # in Segment 17	Female alate	Dorsal	8	46	0	58	5	0	0	0	0
B	Total # in Segment 17	Female alate	Dorsal	7	41	0	53	3	0	0	0	0
B	Total # in Segment 17	Female alate	Dorsal	8	49	0	53	6	0	0	0	0
B	Total # in Segment 17	Female alate	Dorsal	10	54	0	60	5	0	0	0	0
B	Total # in Segment 17	Male alate	Dorsal	8	61	0	79	6	0	0	0	0
B	Total # in Segment 17	Male alate	Dorsal	9	47	0	59	8	0	0	0	0
B	Total # in Segment 17	Male alate	Dorsal	8	52	0	60	7	0	0	0	0
C	Total # in Segment 17	Male alate	Dorsal	10	70	0	72	5	0	0	0	0
C	Total # in Segment 17	Male alate	Dorsal	9	48	0	55	6	0	0	0	0
C	Total # in Segment 17	Male alate	Dorsal	8	44	0	50	9	0	0	0	0
B	Total # in Segment 17	Male alate	Dorsal	10	55	0	63	3	0	0	0	0
B	Total # in Segment 17	Male alate	Dorsal	10	49	0	59	4	0	0	0	0
B	Total # in Segment 17	Male alate	Dorsal	9	49	0	64	3	0	0	0	0
B	Total # in Segment 18	Female alate	Dorsal	12	52	0	72	7	0	0	0	0
B	Total # in Segment 18	Female alate	Dorsal	11	70	0	91	10	0	0	0	0
B	Total # in Segment 18	Female alate	Dorsal	12	80	0	97	11	0	0	0	0
C	Total # in Segment 18	Female alate	Dorsal	10	42	0	52	3	0	0	0	0
C	Total # in Segment 18	Female alate	Dorsal	13	37	0	47	6	0	0	0	0
C	Total # in Segment 18	Female alate	Dorsal	11	64	0	72	7	0	0	0	0
B	Total # in Segment 18	Female alate	Dorsal	12	52	0	68	5	0	0	0	0
B	Total # in Segment 18	Female alate	Dorsal	10	56	0	71	5	0	0	0	0
B	Total # in Segment 18	Female alate	Dorsal	12	64	0	77	8	0	0	0	0
B	Total # in Segment 18	Male alate	Dorsal	13	72	0	91	11	0	2	0	0
B	Total # in Segment 18	Male alate	Dorsal	12	72	0	87	7	0	0	0	0
B	Total # in Segment 18	Male alate	Dorsal	13	56	0	63	9	0	0	0	0
C	Total # in Segment 18	Male alate	Dorsal	14	77	0	81	10	0	0	0	0
C	Total # in Segment 18	Male alate	Dorsal	12	55	0	62	7	0	0	0	0
C	Total # in Segment 18	Male alate	Dorsal	12	52	0	58	11	0	0	0	0
B	Total # in Segment 18	Male alate	Dorsal	12	67	0	79	5	0	0	0	0
B	Total # in Segment 18	Male alate	Dorsal	13	58	0	67	5	0	0	0	0
B	Total # in Segment 18	Male alate	Dorsal	11	58	0	71	5	0	0	0	0

## Sheet: Sensilla per segment (Ventral)
Location	Segment	Caste	Sensillum chaeticum I	Sensillum chaeticum II	Sensillum chaeticum III	Sensillum trichodeum I	Sensillum trichodeum II	Sensillum basiconicum	Sensillum capitulum	Marginal sensillum	Sensillum campaniformium
B	Total # in Pedicel	Female alate	0	1	9	4	0	0	0	2	0
B	Total # in Pedicel	Female alate	0	2	9	4	0	0	0	1	0
B	Total # in Pedicel	Female alate	0	1	3	4	0	0	0	0	2
C	Total # in Pedicel	Female alate	0	1	10	4	0	0	0	2	0
C	Total # in Pedicel	Female alate	0	1	10	4	0	0	0	2	0
C	Total # in Pedicel	Female alate	0	1	9	3	0	0	0	1	0
B	Total # in Pedicel	Female alate	0	4	9	5	0	0	0	1	1
B	Total # in Pedicel	Female alate	0	2	7	3	0	0	0	1	0
B	Total # in Pedicel	Female alate	0	2	6	3	0	0	0	1	0
C	Total # in Pedicel	Male alate	0	3	9	1	0	0	0	0	0
C	Total # in Pedicel	Male alate	0	3	12	3	0	0	0	2	0
B	Total # in Pedicel	Male alate	0	1	7	4	0	0	0	2	0
B	Total # in Pedicel	Male alate	0	2	4	2	0	0	0	2	0
B	Total # in Pedicel	Male alate	0	1	7	2	0	0	0	1	0
B	Total # in Pedicel	Male alate	0	3	8	2	0	0	0	2	0
B	Total # in Pedicel	Male alate	0	2	9	3	0	0	0	1	0
B	Total # in Pedicel	Male alate	0	3	6	4	0	0	0	1	0
C	Total # in Pedicel	Male alate	0	2	9	3	0	0	0	1	0
E	Total # in Pedicel	Soldier	0	2	8	2	1	0	0	1	1
E	Total # in Pedicel	Soldier	0	2	8	2	0	0	0	1	2
E	Total # in Pedicel	Soldier	0	1	6	3	0	0	0	0	1
F	Total # in Pedicel	Soldier	0	2	8	3	0	0	0	1	0
F	Total # in Pedicel	Soldier	0	3	2	2	0	0	0	1	1
F	Total # in Pedicel	Soldier	0	2	2	2	0	0	0	2	0
D	Total # in Pedicel	Soldier	0	2	2	2	0	0	0	0	2
D	Total # in Pedicel	Soldier	0	2	7	2	0	0	0	0	1
D	Total # in Pedicel	Soldier	0	3	6	1	0	0	0	0	1
D	Total # in Pedicel	Soldier	0	3	2	2	0	0	0	2	0
D	Total # in Pedicel	Soldier	0	2	6	3	0	0	0	2	0
F	Total # in Pedicel	Worker	0	2	7	2	0	0	0	1	0
F	Total # in Pedicel	Worker	0	2	4	2	0	0	0	1	0
F	Total # in Pedicel	Worker	0	2	5	3	0	0	0	1	0
D	Total # in Pedicel	Worker	0	3	4	2	0	0	0	0	2
D	Total # in Pedicel	Worker	0	2	5	3	0	0	0	0	2
D	Total # in Pedicel	Worker	0	2	5	2	0	0	0	0	0
D	Total # in Pedicel	Worker	0	3	5	1	0	0	0	1	2
D	Total # in Pedicel	Worker	0	3	7	1	0	0	0	2	0
B	Total # in Scape	Female alate	0	5	8	5	1	0	0	0	4
B	Total # in Scape	Female alate	0	4	0	4	0	0	0	1	3
B	Total # in Scape	Female alate	0	0	0	4	0	0	0	0	0
C	Total # in Scape	Female alate	0	2	0	4	0	0	0	0	0
C	Total # in Scape	Female alate	0	3	0	3	1	0	0	1	1
C	Total # in Scape	Female alate	0	2	0	3	2	0	0	1	0
B	Total # in Scape	Female alate	0	3	0	1	0	0	0	1	0
B	Total # in Scape	Female alate	0	4	0	2	0	0	0	1	0
B	Total # in Scape	Female alate	0	6	0	2	0	0	0	0	0
C	Total # in Scape	Male alate	0	3	0	7	1	0	0	0	4
C	Total # in Scape	Male alate	0	3	1	5	0	0	0	2	3
B	Total # in Scape	Male alate	0	7	0	4	0	0	0	2	3
B	Total # in Scape	Male alate	0	3	0	3	0	0	0	2	2
B	Total # in Scape	Male alate	0	2	0	2	0	0	0	1	0
B	Total # in Scape	Male alate	0	2	7	3	0	0	0	1	0
B	Total # in Scape	Male alate	0	4	0	3	0	0	0	1	0
C	Total # in Scape	Male alate	0	2	0	6	0	0	0	1	0
E	Total # in Scape	Soldier	0	3	11	2	0	0	0	1	0
E	Total # in Scape	Soldier	0	2	10	2	0	0	0	1	0
E	Total # in Scape	Soldier	0	1	3	2	1	0	0	0	1
F	Total # in Scape	Soldier	0	2	7	4	1	0	0	1	1
F	Total # in Scape	Soldier	0	2	1	3	1	0	0	1	1
F	Total # in Scape	Soldier	0	4	8	4	1	0	0	1	2
D	Total # in Scape	Soldier	0	3	0	4	1	0	0	0	1
D	Total # in Scape	Soldier	0	4	2	4	0	0	0	0	0
D	Total # in Scape	Soldier	0	4	0	3	1	0	0	1	0
D	Total # in Scape	Soldier	0	1	2	4	2	0	0	2	1
D	Total # in Scape	Soldier	0	5	2	3	0	0	0	2	2
F	Total # in Scape	Worker	0	2	4	2	0	0	0	1	1
F	Total # in Scape	Worker	0	0	0	0	0	0	0	0	0
F	Total # in Scape	Worker	0	2	0	6	0	0	0	0	2
D	Total # in Scape	Worker	0	2	7	4	0	0	0	1	0
D	Total # in Scape	Worker	0	2	0	4	0	0	0	0	0
D	Total # in Scape	Worker	0	4	0	3	0	0	0	0	0
D	Total # in Scape	Worker	0	2	0	5	0	0	0	0	0
D	Total # in Scape	Worker	0	3	0	4	0	0	0	1	0
B	Total # in Segment 1	Female alate	4	11	0	11	4	1	0	0	0
B	Total # in Segment 1	Female alate	5	16	0	16	1	0	3	0	0
B	Total # in Segment 1	Female alate	4	13	0	13	2	0	2	0	0
C	Total # in Segment 1	Female alate	5	11	0	7	1	0	1	0	0
C	Total # in Segment 1	Female alate	5	19	0	10	2	2	2	0	0
C	Total # in Segment 1	Female alate	5	16	0	12	3	2	0	0	0
B	Total # in Segment 1	Female alate	4	16	0	12	2	0	0	0	0
B	Total # in Segment 1	Female alate	4	10	0	17	4	0	0	0	0
B	Total # in Segment 1	Female alate	4	6	0	5	2	0	0	0	0
C	Total # in Segment 1	Male alate	5	9	0	10	1	0	0	0	0
C	Total # in Segment 1	Male alate	5	7	0	14	3	0	0	0	0
B	Total # in Segment 1	Male alate	4	10	0	10	3	1	2	0	0
B	Total # in Segment 1	Male alate	4	7	0	12	1	2	0	0	0
B	Total # in Segment 1	Male alate	4	7	0	11	1	2	0	0	0
B	Total # in Segment 1	Male alate	4	12	0	9	2	0	0	0	0
B	Total # in Segment 1	Male alate	4	12	0	15	2	1	0	0	0
B	Total # in Segment 1	Male alate	4	10	0	8	1	0	0	0	0
C	Total # in Segment 1	Male alate	4	3	0	6	0	0	2	0	0
E	Total # in Segment 1	Soldier	4	3	0	2	0	0	1	0	0
E	Total # in Segment 1	Soldier	4	2	0	7	0	0	0	0	0
E	Total # in Segment 1	Soldier	4	2	0	1	0	0	0	0	0
F	Total # in Segment 1	Soldier	4	1	0	1	1	0	0	0	0
F	Total # in Segment 1	Soldier	4	5	0	9	3	0	1	0	0
F	Total # in Segment 1	Soldier	4	2	0	5	1	0	1	0	0
D	Total # in Segment 1	Soldier	4	5	0	4	1	0	0	0	0
D	Total # in Segment 1	Soldier	4	4	0	5	0	0	0	0	0
D	Total # in Segment 1	Soldier	4	2	0	2	0	0	0	0	0
D	Total # in Segment 1	Soldier	2	3	0	2	0	0	0	0	0
D	Total # in Segment 1	Soldier	4	4	0	5	2	0	0	0	0
D	Total # in Segment 1	Soldier	1	1	0	4	1	0	0	0	0
F	Total # in Segment 1	Worker	0	0	0	0	0	0	0	0	0
F	Total # in Segment 1	Worker	1	0	0	0	0	0	0	0	0
F	Total # in Segment 1	Worker	1	1	0	1	0	0	0	0	0
D	Total # in Segment 1	Worker	1	1	0	2	0	0	0	0	0
D	Total # in Segment 1	Worker	1	2	0	1	0	0	0	0	0
D	Total # in Segment 1	Worker	3	0	0	2	0	0	0	0	0
D	Total # in Segment 1	Worker	2	1	0	1	0	0	0	0	0
D	Total # in Segment 1	Worker	0	3	0	2	0	0	0	0	0
D	Total # in Segment 1	Worker	1	2	0	1	0	0	0	0	0
E	Total # in Segment 1	Worker	2	1	0	2	0	0	0	0	0
E	Total # in Segment 1	Worker	2	1	0	1	0	0	0	0	0
E	Total # in Segment 1	Worker	2	1	0	2	0	0	0	0	0
B	Total # in Segment 2	Female alate	4	15	0	12	1	1	0	0	0
B	Total # in Segment 2	Female alate	5	15	0	10	2	2	0	0	0
B	Total # in Segment 2	Female alate	4	16	0	16	4	0	0	0	0
C	Total # in Segment 2	Female alate	4	10	0	5	2	1	1	0	0
C	Total # in Segment 2	Female alate	5	9	0	10	5	3	0	0	0
C	Total # in Segment 2	Female alate	5	14	0	10	2	1	1	0	0
B	Total # in Segment 2	Female alate	4	18	0	15	1	2	0	0	0
B	Total # in Segment 2	Female alate	4	12	0	20	1	0	0	0	0
B	Total # in Segment 2	Female alate	4	14	0	11	1	0	0	0	0
C	Total # in Segment 2	Male alate	6	16	0	13	0	2	0	0	0
C	Total # in Segment 2	Male alate	5	14	0	10	3	0	0	0	0
B	Total # in Segment 2	Male alate	4	13	0	12	4	2	0	0	0
B	Total # in Segment 2	Male alate	4	9	0	12	1	2	0	0	0
B	Total # in Segment 2	Male alate	4	12	0	12	2	2	0	0	0
B	Total # in Segment 2	Male alate	4	13	0	15	3	1	0	0	0
B	Total # in Segment 2	Male alate	4	16	0	14	3	1	0	0	0
B	Total # in Segment 2	Male alate	4	11	0	17	2	1	0	0	0
C	Total # in Segment 2	Male alate	4	12	0	10	2	1	0	0	0
E	Total # in Segment 2	Soldier	4	6	0	14	2	0	0	0	0
E	Total # in Segment 2	Soldier	4	9	0	12	2	0	0	0	0
E	Total # in Segment 2	Soldier	4	4	0	10	2	0	1	0	0
F	Total # in Segment 2	Soldier	5	10	0	15	1	1	0	0	0
F	Total # in Segment 2	Soldier	5	6	0	14	6	0	0	0	0
F	Total # in Segment 2	Soldier	4	12	0	12	2	0	1	0	0
D	Total # in Segment 2	Soldier	4	12	0	13	0	0	0	0	0
D	Total # in Segment 2	Soldier	5	11	0	14	1	0	0	0	0
D	Total # in Segment 2	Soldier	4	14	0	9	2	0	0	0	0
D	Total # in Segment 2	Soldier	4	6	0	11	5	0	0	0	0
D	Total # in Segment 2	Soldier	4	10	0	13	6	0	0	0	0
D	Total # in Segment 2	Soldier	4	5	0	10	2	0	0	0	0
F	Total # in Segment 2	Worker	2	1	0	2	0	0	0	0	0
F	Total # in Segment 2	Worker	4	0	0	1	0	0	0	0	0
F	Total # in Segment 2	Worker	3	1	0	1	0	0	0	0	0
D	Total # in Segment 2	Worker	2	0	0	3	0	0	0	0	0
D	Total # in Segment 2	Worker	2	0	0	3	0	0	0	0	1
D	Total # in Segment 2	Worker	3	1	0	2	0	0	0	0	0
D	Total # in Segment 2	Worker	3	0	0	2	0	0	0	0	0
D	Total # in Segment 2	Worker	2	1	0	2	0	0	0	0	0
D	Total # in Segment 2	Worker	2	0	0	2	0	0	0	0	0
E	Total # in Segment 2	Worker	2	2	0	3	0	0	0	0	0
E	Total # in Segment 2	Worker	3	1	0	3	1	0	0	0	0
E	Total # in Segment 2	Worker	3	1	0	2	0	0	0	0	0
B	Total # in Segment 3	Female alate	5	27	0	15	3	0	1	0	0
B	Total # in Segment 3	Female alate	6	15	0	17	2	2	1	0	0
B	Total # in Segment 3	Female alate	6	17	0	22	2	0	0	0	0
C	Total # in Segment 3	Female alate	5	11	0	12	2	2	0	0	0
C	Total # in Segment 3	Female alate	5	11	0	21	2	1	0	0	0
C	Total # in Segment 3	Female alate	5	13	0	19	2	2	0	0	0
B	Total # in Segment 3	Female alate	4	23	0	19	2	2	0	0	0
B	Total # in Segment 3	Female alate	4	20	0	24	2	0	0	0	0
B	Total # in Segment 3	Female alate	4	18	0	16	3	0	0	0	0
C	Total # in Segment 3	Male alate	5	18	0	19	0	1	0	0	0
C	Total # in Segment 3	Male alate	5	16	0	18	3	2	0	0	0
B	Total # in Segment 3	Male alate	4	15	0	23	3	3	0	0	0
B	Total # in Segment 3	Male alate	4	14	0	21	1	1	0	0	0
B	Total # in Segment 3	Male alate	4	10	0	14	3	2	0	0	0
B	Total # in Segment 3	Male alate	4	16	0	14	2	1	0	0	0
B	Total # in Segment 3	Male alate	4	19	0	20	2	2	0	0	0
B	Total # in Segment 3	Male alate	4	16	0	19	3	1	0	0	0
C	Total # in Segment 3	Male alate	4	16	0	20	1	2	0	0	0
E	Total # in Segment 3	Soldier	4	12	0	27	2	0	1	0	0
E	Total # in Segment 3	Soldier	4	14	0	28	1	0	0	0	0
E	Total # in Segment 3	Soldier	4	7	0	17	2	0	1	0	0
F	Total # in Segment 3	Soldier	5	16	0	24	1	2	1	0	0
F	Total # in Segment 3	Soldier	5	12	0	22	4	2	1	0	0
F	Total # in Segment 3	Soldier	4	17	0	23	1	1	0	0	0
D	Total # in Segment 3	Soldier	4	20	0	26	2	0	0	0	0
D	Total # in Segment 3	Soldier	5	12	0	14	1	0	0	0	0
D	Total # in Segment 3	Soldier	4	16	0	24	1	0	1	0	0
D	Total # in Segment 3	Soldier	4	17	0	21	3	0	0	0	0
D	Total # in Segment 3	Soldier	4	11	0	27	5	0	0	0	0
D	Total # in Segment 3	Soldier	4	15	0	12	3	0	0	0	0
F	Total # in Segment 3	Worker	4	2	0	1	0	0	0	0	0
F	Total # in Segment 3	Worker	4	1	0	1	1	0	0	0	0
F	Total # in Segment 3	Worker	3	1	0	4	4	0	0	0	0
D	Total # in Segment 3	Worker	2	5	0	3	4	0	0	0	0
D	Total # in Segment 3	Worker	2	4	0	4	3	0	1	0	0
D	Total # in Segment 3	Worker	4	5	1	5	6	0	1	0	0
D	Total # in Segment 3	Worker	3	7	0	4	4	0	1	0	0
D	Total # in Segment 3	Worker	2	8	0	3	3	0	0	0	0
D	Total # in Segment 3	Worker	4	2	0	2	3	0	0	0	0
E	Total # in Segment 3	Worker	4	8	0	12	5	0	0	0	0
E	Total # in Segment 3	Worker	4	5	0	11	5	0	1	0	0
E	Total # in Segment 3	Worker	4	13	0	7	1	0	1	0	0
B	Total # in Segment 4	Female alate	4	26	0	28	7	0	0	0	0
B	Total # in Segment 4	Female alate	5	20	0	26	3	4	0	0	0
B	Total # in Segment 4	Female alate	6	21	0	27	5	0	0	0	0
C	Total # in Segment 4	Female alate	5	15	0	27	1	2	0	0	0
C	Total # in Segment 4	Female alate	5	19	0	15	5	6	0	0	0
C	Total # in Segment 4	Female alate	5	18	0	25	3	4	0	0	0
B	Total # in Segment 4	Female alate	4	25	0	22	2	3	0	0	0
B	Total # in Segment 4	Female alate	4	26	0	20	1	1	0	0	0
B	Total # in Segment 4	Female alate	4	20	0	26	1	2	0	0	0
C	Total # in Segment 4	Male alate	6	18	0	20	0	4	0	0	0
C	Total # in Segment 4	Male alate	5	17	0	20	2	2	0	0	0
B	Total # in Segment 4	Male alate	5	22	0	20	2	3	0	0	0
B	Total # in Segment 4	Male alate	4	12	0	24	4	4	0	0	0
B	Total # in Segment 4	Male alate	4	14	0	16	2	4	0	0	0
B	Total # in Segment 4	Male alate	5	17	0	22	2	3	0	0	0
B	Total # in Segment 4	Male alate	5	18	0	22	2	2	0	0	0
B	Total # in Segment 4	Male alate	5	18	0	21	1	1	0	0	0
C	Total # in Segment 4	Male alate	5	18	0	22	3	2	0	0	0
E	Total # in Segment 4	Soldier	4	20	0	33	1	0	1	0	0
E	Total # in Segment 4	Soldier	4	17	0	37	2	0	1	0	0
E	Total # in Segment 4	Soldier	4	12	0	25	3	0	1	0	0
F	Total # in Segment 4	Soldier	5	21	0	30	3	3	0	0	0
F	Total # in Segment 4	Soldier	5	19	0	28	2	1	1	0	0
F	Total # in Segment 4	Soldier	4	27	0	29	3	0	0	0	0
D	Total # in Segment 4	Soldier	4	25	0	36	2	0	0	0	0
D	Total # in Segment 4	Soldier	5	24	0	24	4	0	1	0	0
D	Total # in Segment 4	Soldier	4	22	0	35	1	0	0	0	0
D	Total # in Segment 4	Soldier	4	21	0	27	4	0	1	0	0
D	Total # in Segment 4	Soldier	4	27	0	41	1	2	0	0	0
D	Total # in Segment 4	Soldier	4	16	0	21	2	0	0	0	0
F	Total # in Segment 4	Worker	4	6	0	8	5	0	1	0	0
F	Total # in Segment 4	Worker	4	6	0	7	8	0	1	0	0
F	Total # in Segment 4	Worker	4	9	0	14	5	0	1	0	0
D	Total # in Segment 4	Worker	4	20	0	4	5	0	0	0	0
D	Total # in Segment 4	Worker	4	12	0	11	3	0	1	1	0
D	Total # in Segment 4	Worker	4	12	1	17	4	0	0	0	0
D	Total # in Segment 4	Worker	4	11	0	9	3	1	1	0	0
D	Total # in Segment 4	Worker	4	12	0	8	6	1	0	0	0
D	Total # in Segment 4	Worker	4	9	0	11	5	0	1	0	0
E	Total # in Segment 4	Worker	4	16	0	18	7	0	0	0	0
E	Total # in Segment 4	Worker	4	18	0	19	3	0	2	0	0
E	Total # in Segment 4	Worker	4	19	0	17	4	2	1	0	0
B	Total # in Segment 5	Female alate	6	30	0	34	6	3	0	0	0
B	Total # in Segment 5	Female alate	6	31	0	28	1	5	0	0	0
B	Total # in Segment 5	Female alate	6	24	0	42	3	0	0	0	0
C	Total # in Segment 5	Female alate	5	16	0	22	2	2	0	0	0
C	Total # in Segment 5	Female alate	5	24	0	22	1	6	0	0	0
C	Total # in Segment 5	Female alate	5	22	0	29	2	4	0	0	0
B	Total # in Segment 5	Female alate	5	28	0	27	3	2	0	0	0
B	Total # in Segment 5	Female alate	5	23	0	25	2	2	0	0	0
B	Total # in Segment 5	Female alate	5	27	0	28	2	4	0	0	0
C	Total # in Segment 5	Male alate	5	27	0	30	0	6	0	0	0
C	Total # in Segment 5	Male alate	5	22	0	24	2	5	0	0	0
B	Total # in Segment 5	Male alate	5	30	0	25	2	2	0	0	0
B	Total # in Segment 5	Male alate	4	24	0	29	5	4	0	0	0
B	Total # in Segment 5	Male alate	5	21	0	23	3	6	0	0	0
B	Total # in Segment 5	Male alate	5	22	0	26	3	5	0	0	0
B	Total # in Segment 5	Male alate	5	24	0	28	3	4	0	0	0
B	Total # in Segment 5	Male alate	5	22	0	24	1	3	0	0	0
C	Total # in Segment 5	Male alate	5	27	0	24	2	1	0	0	0
E	Total # in Segment 5	Soldier	5	31	0	34	4	3	1	0	0
E	Total # in Segment 5	Soldier	4	34	0	32	1	1	1	0	0
E	Total # in Segment 5	Soldier	4	24	0	32	4	0	1	0	0
F	Total # in Segment 5	Soldier	5	27	0	37	2	2	0	0	0
F	Total # in Segment 5	Soldier	5	25	0	31	2	2	1	0	0
F	Total # in Segment 5	Soldier	5	34	0	38	3	3	0	0	0
D	Total # in Segment 5	Soldier	4	26	0	44	2	2	1	0	0
D	Total # in Segment 5	Soldier	4	26	0	40	2	1	0	0	0
D	Total # in Segment 5	Soldier	4	32	0	46	2	0	0	0	0
D	Total # in Segment 5	Soldier	4	24	0	26	5	2	1	0	0
D	Total # in Segment 5	Soldier	4	29	0	38	2	2	0	0	0
D	Total # in Segment 5	Soldier	4	25	0	25	2	0	1	0	0
F	Total # in Segment 5	Worker	4	14	0	16	5	0	1	0	0
F	Total # in Segment 5	Worker	4	13	0	17	4	0	1	0	0
F	Total # in Segment 5	Worker	4	18	0	13	10	0	0	0	0
D	Total # in Segment 5	Worker	4	19	0	17	4	1	1	0	0
D	Total # in Segment 5	Worker	4	16	0	20	6	2	0	0	0
D	Total # in Segment 5	Worker	5	16	1	22	5	1	0	0	0
D	Total # in Segment 5	Worker	4	19	0	20	5	1	1	0	0
D	Total # in Segment 5	Worker	4	18	0	21	6	3	0	0	0
D	Total # in Segment 5	Worker	4	10	0	22	5	2	1	0	0
E	Total # in Segment 5	Worker	4	21	0	18	7	0	0	0	0
E	Total # in Segment 5	Worker	4	20	0	27	1	0	0	0	0
E	Total # in Segment 5	Worker	4	23	0	27	3	2	0	0	0
B	Total # in Segment 6	Female alate	6	39	0	39	7	3	0	0	0
B	Total # in Segment 6	Female alate	5	26	0	37	5	6	0	0	0
B	Total # in Segment 6	Female alate	6	37	0	48	2	0	0	0	0
C	Total # in Segment 6	Female alate	5	23	0	27	5	2	0	0	0
C	Total # in Segment 6	Female alate	5	21	0	26	5	2	0	0	0
C	Total # in Segment 6	Female alate	5	25	0	27	1	2	0	0	0
B	Total # in Segment 6	Female alate	5	29	0	24	2	2	0	0	0
B	Total # in Segment 6	Female alate	5	28	0	23	3	2	0	0	0
B	Total # in Segment 6	Female alate	5	29	0	31	2	3	0	0	0
C	Total # in Segment 6	Male alate	5	33	0	32	4	4	0	0	0
C	Total # in Segment 6	Male alate	5	28	0	25	5	6	0	0	0
B	Total # in Segment 6	Male alate	5	28	0	31	6	5	0	0	0
B	Total # in Segment 6	Male alate	4	19	0	28	3	4	0	0	0
B	Total # in Segment 6	Male alate	4	18	0	26	3	7	0	0	0
B	Total # in Segment 6	Male alate	5	30	0	25	4	4	0	0	0
B	Total # in Segment 6	Male alate	5	31	0	27	4	3	0	0	0
B	Total # in Segment 6	Male alate	5	27	0	25	2	3	0	0	0
C	Total # in Segment 6	Male alate	5	30	0	29	5	4	0	0	0
E	Total # in Segment 6	Soldier	4	30	0	45	3	4	0	0	0
E	Total # in Segment 6	Soldier	4	36	0	35	3	2	0	0	0
E	Total # in Segment 6	Soldier	4	24	0	33	5	3	1	0	0
F	Total # in Segment 6	Soldier	5	36	0	41	4	3	0	0	0
F	Total # in Segment 6	Soldier	5	30	0	43	2	2	0	0	0
F	Total # in Segment 6	Soldier	5	34	0	48	3	2	1	0	0
D	Total # in Segment 6	Soldier	5	32	0	45	2	0	0	0	0
D	Total # in Segment 6	Soldier	5	21	0	41	1	1	0	0	0
D	Total # in Segment 6	Soldier	5	38	0	43	5	0	0	0	0
D	Total # in Segment 6	Soldier	4	24	0	38	3	2	0	0	0
D	Total # in Segment 6	Soldier	4	31	0	41	4	2	0	0	0
D	Total # in Segment 6	Soldier	4	22	0	32	3	6	0	0	0
F	Total # in Segment 6	Worker	4	20	0	22	6	0	1	0	0
F	Total # in Segment 6	Worker	4	20	0	25	8	0	1	0	0
F	Total # in Segment 6	Worker	4	26	0	20	7	2	0	0	0
D	Total # in Segment 6	Worker	4	26	0	30	5	0	1	0	0
D	Total # in Segment 6	Worker	4	24	0	32	5	3	1	1	0
D	Total # in Segment 6	Worker	6	29	0	42	6	1	0	6	0
D	Total # in Segment 6	Worker	5	27	0	30	6	2	0	0	0
D	Total # in Segment 6	Worker	4	37	0	25	7	2	1	0	0
D	Total # in Segment 6	Worker	4	26	0	28	4	3	0	0	0
E	Total # in Segment 6	Worker	4	36	0	34	3	3	1	0	0
E	Total # in Segment 6	Worker	4	26	0	41	2	0	0	0	0
E	Total # in Segment 6	Worker	4	27	0	31	1	3	0	0	0
B	Total # in Segment 7	Female alate	6	45	0	47	5	4	1	0	0
B	Total # in Segment 7	Female alate	6	40	0	48	4	6	0	0	0
B	Total # in Segment 7	Female alate	7	40	0	56	2	0	0	0	0
C	Total # in Segment 7	Female alate	5	28	0	34	2	2	0	0	0
C	Total # in Segment 7	Female alate	5	29	0	36	4	5	0	0	0
C	Total # in Segment 7	Female alate	5	21	0	26	2	2	0	0	0
B	Total # in Segment 7	Female alate	5	35	0	31	1	3	0	0	0
B	Total # in Segment 7	Female alate	5	32	0	29	6	4	0	0	0
B	Total # in Segment 7	Female alate	5	27	0	33	5	2	0	0	0
C	Total # in Segment 7	Male alate	6	49	0	42	7	6	0	0	0
C	Total # in Segment 7	Male alate	5	49	0	44	4	5	0	0	0
B	Total # in Segment 7	Male alate	5	31	0	28	4	5	0	0	0
B	Total # in Segment 7	Male alate	4	30	0	37	3	3	0	0	0
B	Total # in Segment 7	Male alate	5	20	0	31	3	3	0	0	0
B	Total # in Segment 7	Male alate	5	32	0	34	1	2	0	0	0
B	Total # in Segment 7	Male alate	5	30	0	33	1	2	0	0	0
B	Total # in Segment 7	Male alate	5	32	0	31	4	4	0	0	0
C	Total # in Segment 7	Male alate	5	35	0	32	3	4	0	0	0
E	Total # in Segment 7	Soldier	4	34	0	47	5	3	0	0	0
E	Total # in Segment 7	Soldier	4	34	0	37	5	2	1	0	0
E	Total # in Segment 7	Soldier	4	32	0	31	3	1	0	0	0
F	Total # in Segment 7	Soldier	5	38	0	40	1	2	0	0	0
F	Total # in Segment 7	Soldier	5	35	0	45	5	3	1	0	0
F	Total # in Segment 7	Soldier	5	44	0	48	2	2	0	0	0
D	Total # in Segment 7	Soldier	5	36	0	44	4	1	1	0	0
D	Total # in Segment 7	Soldier	5	24	0	39	1	0	0	0	0
D	Total # in Segment 7	Soldier	4	38	0	58	0	0	0	0	0
D	Total # in Segment 7	Soldier	4	30	0	36	2	0	0	0	0
D	Total # in Segment 7	Soldier	4	29	0	33	2	0	1	0	0
D	Total # in Segment 7	Soldier	4	29	0	40	2	2	0	0	0
F	Total # in Segment 7	Worker	5	35	0	36	6	2	0	0	0
F	Total # in Segment 7	Worker	4	32	0	44	4	0	0	0	0
F	Total # in Segment 7	Worker	5	37	0	28	8	2	0	0	0
D	Total # in Segment 7	Worker	5	36	0	40	5	0	1	0	0
D	Total # in Segment 7	Worker	4	37	0	45	4	1	1	0	0
D	Total # in Segment 7	Worker	8	29	0	48	7	1	0	3	0
D	Total # in Segment 7	Worker	5	29	0	39	1	4	0	0	0
D	Total # in Segment 7	Worker	5	39	0	33	6	4	0	0	0
D	Total # in Segment 7	Worker	5	39	0	33	5	3	0	0	0
E	Total # in Segment 7	Worker	5	30	0	35	2	1	0	0	0
E	Total # in Segment 7	Worker	4	26	0	42	3	3	0	0	0
E	Total # in Segment 7	Worker	4	39	0	27	3	3	0	0	0
B	Total # in Segment 8	Female alate	6	48	0	52	3	2	0	0	0
B	Total # in Segment 8	Female alate	6	48	0	52	8	5	0	0	0
B	Total # in Segment 8	Female alate	7	55	0	65	1	0	0	0	0
C	Total # in Segment 8	Female alate	5	32	0	32	2	3	0	0	0
C	Total # in Segment 8	Female alate	5	35	0	39	3	3	0	0	0
C	Total # in Segment 8	Female alate	5	19	0	28	1	3	0	0	0
B	Total # in Segment 8	Female alate	5	38	0	37	4	3	0	0	0
B	Total # in Segment 8	Female alate	5	34	0	35	5	3	0	0	0
B	Total # in Segment 8	Female alate	5	30	0	34	1	2	0	0	0
C	Total # in Segment 8	Male alate	6	51	0	55	6	5	0	0	0
C	Total # in Segment 8	Male alate	5	52	0	45	4	4	0	0	0
B	Total # in Segment 8	Male alate	6	36	0	36	4	4	0	0	0
B	Total # in Segment 8	Male alate	4	31	0	37	3	4	0	0	0
B	Total # in Segment 8	Male alate	4	30	0	35	2	3	0	0	0
B	Total # in Segment 8	Male alate	6	35	0	39	2	2	0	0	0
B	Total # in Segment 8	Male alate	6	36	0	38	2	4	0	0	0
B	Total # in Segment 8	Male alate	6	31	0	38	3	2	0	0	0
C	Total # in Segment 8	Male alate	6	33	0	38	2	5	0	0	0
E	Total # in Segment 8	Soldier	4	30	0	42	3	3	0	0	0
E	Total # in Segment 8	Soldier	5	42	0	47	2	2	0	0	0
E	Total # in Segment 8	Soldier	4	31	0	35	2	3	0	0	0
F	Total # in Segment 8	Soldier	5	34	0	43	2	2	0	0	0
F	Total # in Segment 8	Soldier	5	31	0	42	1	2	0	0	0
F	Total # in Segment 8	Soldier	5	41	0	46	2	2	0	0	0
D	Total # in Segment 8	Soldier	5	32	0	34	5	0	0	0	0
D	Total # in Segment 8	Soldier	5	30	0	39	3	0	0	0	0
D	Total # in Segment 8	Soldier	4	37	0	50	3	0	0	0	0
D	Total # in Segment 8	Soldier	4	33	0	44	4	0	0	0	0
D	Total # in Segment 8	Soldier	4	35	0	39	1	0	0	0	0
D	Total # in Segment 8	Soldier	4	28	0	39	1	4	0	0	0
F	Total # in Segment 8	Worker	5	42	0	46	6	3	1	0	0
F	Total # in Segment 8	Worker	5	37	0	39	5	2	1	0	0
F	Total # in Segment 8	Worker	5	34	0	46	1	3	1	0	0
D	Total # in Segment 8	Worker	4	32	0	50	5	1	0	0	0
D	Total # in Segment 8	Worker	4	38	0	58	2	3	1	0	0
D	Total # in Segment 8	Worker	8	26	0	65	6	0	0	0	0
D	Total # in Segment 8	Worker	5	29	0	35	3	2	0	0	0
D	Total # in Segment 8	Worker	5	32	0	36	3	4	0	0	0
D	Total # in Segment 8	Worker	5	42	0	38	1	2	0	0	0
E	Total # in Segment 8	Worker	5	30	0	38	5	4	0	0	0
E	Total # in Segment 8	Worker	4	28	0	45	2	2	0	0	0
E	Total # in Segment 8	Worker	5	38	0	31	3	5	0	0	0
B	Total # in Segment 9	Female alate	7	51	0	57	4	6	1	0	0
B	Total # in Segment 9	Female alate	6	54	0	59	4	6	0	0	0
B	Total # in Segment 9	Female alate	6	56	0	66	3	0	0	0	0
C	Total # in Segment 9	Female alate	5	33	0	40	2	3	0	0	0
C	Total # in Segment 9	Female alate	5	39	0	42	5	6	0	0	0
C	Total # in Segment 9	Female alate	5	29	0	38	4	4	0	0	0
B	Total # in Segment 9	Female alate	5	33	0	43	6	1	0	0	0
B	Total # in Segment 9	Female alate	5	31	0	35	1	5	0	0	0
B	Total # in Segment 9	Female alate	5	35	0	38	3	4	0	0	0
C	Total # in Segment 9	Male alate	6	58	0	71	11	5	0	0	0
C	Total # in Segment 9	Male alate	6	37	0	45	6	4	0	0	0
B	Total # in Segment 9	Male alate	6	41	0	47	1	4	0	0	0
B	Total # in Segment 9	Male alate	5	35	0	44	6	4	1	0	0
B	Total # in Segment 9	Male alate	5	34	0	40	4	2	0	0	0
B	Total # in Segment 9	Male alate	6	31	0	44	4	3	0	0	0
B	Total # in Segment 9	Male alate	6	34	0	41	4	2	0	0	0
B	Total # in Segment 9	Male alate	6	35	0	37	1	4	0	0	0
C	Total # in Segment 9	Male alate	6	39	0	43	2	4	0	0	0
E	Total # in Segment 9	Soldier	4	30	0	38	6	2	0	0	0
E	Total # in Segment 9	Soldier	5	28	0	34	3	2	0	0	0
E	Total # in Segment 9	Soldier	5	23	0	38	3	2	0	0	0
F	Total # in Segment 9	Soldier	5	37	0	39	4	4	0	0	0
F	Total # in Segment 9	Soldier	5	39	0	43	4	3	0	0	0
F	Total # in Segment 9	Soldier	5	42	0	46	3	3	0	0	0
D	Total # in Segment 9	Soldier	4	27	0	43	4	0	1	0	0
D	Total # in Segment 9	Soldier	4	23	0	35	2	0	0	0	0
D	Total # in Segment 9	Soldier	4	25	0	36	3	0	0	0	0
D	Total # in Segment 9	Soldier	4	30	0	44	1	0	0	0	0
D	Total # in Segment 9	Soldier	4	33	0	36	2	0	0	0	0
D	Total # in Segment 9	Soldier	4	27	0	40	2	0	0	0	0
F	Total # in Segment 9	Worker	5	35	0	45	5	3	0	0	0
F	Total # in Segment 9	Worker	5	46	0	54	5	2	0	0	0
F	Total # in Segment 9	Worker	5	33	0	50	5	2	0	0	0
D	Total # in Segment 9	Worker	4	30	0	39	3	0	0	0	0
D	Total # in Segment 9	Worker	4	34	0	54	1	2	0	0	0
D	Total # in Segment 9	Worker	9	21	0	50	5	0	0	0	0
D	Total # in Segment 9	Worker	5	27	0	31	5	0	0	0	0
D	Total # in Segment 9	Worker	5	25	0	37	1	3	0	0	0
D	Total # in Segment 9	Worker	5	38	0	38	1	4	0	0	0
E	Total # in Segment 9	Worker	4	27	0	39	5	1	0	0	0
E	Total # in Segment 9	Worker	5	29	0	54	5	2	0	0	0
E	Total # in Segment 9	Worker	4	33	0	44	3	3	0	0	0
B	Total # in Segment 10	Female alate	7	58	0	63	6	6	0	0	0
B	Total # in Segment 10	Female alate	6	66	0	79	9	7	1	0	0
B	Total # in Segment 10	Female alate	8	49	0	83	5	0	0	0	0
C	Total # in Segment 10	Female alate	5	33	0	42	2	4	0	0	0
C	Total # in Segment 10	Female alate	6	37	0	41	6	5	0	0	0
C	Total # in Segment 10	Female alate	5	28	0	33	1	3	0	0	0
B	Total # in Segment 10	Female alate	5	39	0	46	3	1	0	0	0
B	Total # in Segment 10	Female alate	5	37	0	43	3	4	0	0	0
B	Total # in Segment 10	Female alate	5	34	0	40	2	3	0	0	0
C	Total # in Segment 10	Male alate	6	47	0	61	6	5	0	0	0
C	Total # in Segment 10	Male alate	6	27	0	20	8	0	0	0	0
B	Total # in Segment 10	Male alate	6	40	0	57	1	5	0	0	0
B	Total # in Segment 10	Male alate	5	35	0	48	3	4	0	0	0
B	Total # in Segment 10	Male alate	5	43	0	45	4	2	0	0	0
B	Total # in Segment 10	Male alate	6	37	0	49	3	4	0	0	0
B	Total # in Segment 10	Male alate	6	38	0	47	3	2	0	0	0
B	Total # in Segment 10	Male alate	6	42	0	48	2	6	0	0	0
C	Total # in Segment 10	Male alate	6	37	0	46	4	3	0	0	0
E	Total # in Segment 10	Soldier	5	35	0	46	5	2	0	0	0
E	Total # in Segment 10	Soldier	5	31	0	37	2	1	0	0	0
E	Total # in Segment 10	Soldier	5	31	0	33	3	2	0	0	0
F	Total # in Segment 10	Soldier	5	37	0	47	2	1	0	0	0
F	Total # in Segment 10	Soldier	5	35	0	45	3	2	0	0	0
F	Total # in Segment 10	Soldier	5	40	0	44	2	2	0	0	0
D	Total # in Segment 10	Soldier	4	30	0	40	2	0	0	0	0
D	Total # in Segment 10	Soldier	5	31	0	34	1	0	0	0	0
D	Total # in Segment 10	Soldier	5	30	0	48	0	1	0	0	0
D	Total # in Segment 10	Soldier	4	33	0	41	2	3	0	0	0
D	Total # in Segment 10	Soldier	4	32	0	40	3	0	0	0	0
D	Total # in Segment 10	Soldier	4	28	0	46	0	0	0	0	0
F	Total # in Segment 10	Worker	5	41	0	47	6	3	1	0	0
F	Total # in Segment 10	Worker	5	51	0	62	4	2	0	0	0
F	Total # in Segment 10	Worker	5	35	0	44	4	4	0	0	0
D	Total # in Segment 10	Worker	4	27	0	44	1	0	0	0	0
D	Total # in Segment 10	Worker	5	41	0	51	3	3	0	0	0
D	Total # in Segment 10	Worker	8	21	0	61	5	0	0	0	0
D	Total # in Segment 10	Worker	5	25	0	47	6	0	0	0	0
D	Total # in Segment 10	Worker	5	31	0	38	0	5	0	0	0
D	Total # in Segment 10	Worker	5	37	0	37	2	3	0	0	0
E	Total # in Segment 10	Worker	4	30	0	35	6	2	0	0	0
E	Total # in Segment 10	Worker	5	27	0	53	4	3	0	0	0
E	Total # in Segment 10	Worker	5	32	0	39	3	2	0	0	0
B	Total # in Segment 11	Female alate	7	61	0	68	5	2	1	0	0
B	Total # in Segment 11	Female alate	6	48	0	58	8	3	0	0	0
B	Total # in Segment 11	Female alate	7	77	0	85	6	0	0	0	0
C	Total # in Segment 11	Female alate	5	24	0	33	3	1	0	0	0
C	Total # in Segment 11	Female alate	5	33	0	44	4	4	0	0	0
C	Total # in Segment 11	Female alate	5	31	0	39	2	4	0	0	0
B	Total # in Segment 11	Female alate	5	41	0	49	3	3	0	0	0
B	Total # in Segment 11	Female alate	5	42	0	46	2	4	0	0	0
B	Total # in Segment 11	Female alate	5	38	0	43	5	5	0	0	0
C	Total # in Segment 11	Male alate	6	68	0	78	4	4	0	0	0
C	Total # in Segment 11	Male alate	6	26	0	35	6	0	0	0	0
B	Total # in Segment 11	Male alate	6	37	0	49	2	3	0	0	0
B	Total # in Segment 11	Male alate	5	40	0	44	6	8	1	0	0
B	Total # in Segment 11	Male alate	5	44	0	49	4	1	0	0	0
B	Total # in Segment 11	Male alate	6	36	0	47	2	2	0	0	0
B	Total # in Segment 11	Male alate	6	39	0	51	2	3	0	0	0
B	Total # in Segment 11	Male alate	6	41	0	45	4	5	0	0	0
C	Total # in Segment 11	Male alate	6	42	0	45	3	1	0	0	0
E	Total # in Segment 11	Soldier	5	36	0	38	6	2	0	0	0
E	Total # in Segment 11	Soldier	5	30	0	43	4	3	0	0	0
E	Total # in Segment 11	Soldier	5	28	0	28	1	1	0	0	0
F	Total # in Segment 11	Soldier	5	35	0	47	2	2	0	0	0
F	Total # in Segment 11	Soldier	5	43	0	46	6	3	0	0	0
F	Total # in Segment 11	Soldier	5	47	0	50	2	2	0	0	0
D	Total # in Segment 11	Soldier	5	30	0	36	5	0	0	0	0
D	Total # in Segment 11	Soldier	5	21	0	33	5	0	0	0	0
D	Total # in Segment 11	Soldier	5	32	0	49	2	0	0	0	0
D	Total # in Segment 11	Soldier	6	34	0	38	6	0	0	0	0
D	Total # in Segment 11	Soldier	7	42	0	41	2	2	0	0	0
D	Total # in Segment 11	Soldier	7	30	0	53	0	0	0	0	0
F	Total # in Segment 11	Worker	5	47	0	53	5	1	0	0	0
F	Total # in Segment 11	Worker	5	51	0	59	6	6	0	0	0
F	Total # in Segment 11	Worker	6	39	0	43	6	4	0	0	0
D	Total # in Segment 11	Worker	5	25	0	46	0	0	0	0	0
D	Total # in Segment 11	Worker	5	43	0	50	4	1	0	0	0
D	Total # in Segment 11	Worker	8	19	0	51	3	0	0	0	0
D	Total # in Segment 11	Worker	8	34	0	40	2	2	0	0	0
D	Total # in Segment 11	Worker	8	25	0	37	4	2	0	0	0
D	Total # in Segment 11	Worker	7	39	0	48	1	2	0	0	0
E	Total # in Segment 11	Worker	5	34	0	33	7	1	0	0	0
E	Total # in Segment 11	Worker	5	37	0	47	2	1	0	0	0
E	Total # in Segment 11	Worker	5	37	0	46	1	2	0	0	0
B	Total # in Segment 12	Female alate	7	69	0	79	4	3	0	0	0
B	Total # in Segment 12	Female alate	6	65	0	80	5	3	0	0	0
B	Total # in Segment 12	Female alate	7	68	0	83	5	1	0	0	0
C	Total # in Segment 12	Female alate	5	33	0	46	3	1	0	0	0
C	Total # in Segment 12	Female alate	5	31	0	38	3	5	0	0	0
C	Total # in Segment 12	Female alate	5	38	0	46	4	4	0	0	0
B	Total # in Segment 12	Female alate	5	44	0	53	2	2	0	0	0
B	Total # in Segment 12	Female alate	5	45	0	51	4	2	0	0	0
B	Total # in Segment 12	Female alate	5	42	0	47	1	3	0	0	0
C	Total # in Segment 12	Male alate	6	52	0	54	8	2	0	0	0
C	Total # in Segment 12	Male alate	6	30	0	31	6	0	0	0	0
B	Total # in Segment 12	Male alate	6	47	0	58	7	3	0	0	0
B	Total # in Segment 12	Male alate	5	43	0	54	3	2	0	0	0
B	Total # in Segment 12	Male alate	5	43	0	50	4	5	0	0	0
B	Total # in Segment 12	Male alate	6	41	0	52	3	1	0	0	0
B	Total # in Segment 12	Male alate	6	43	0	49	3	1	0	0	0
B	Total # in Segment 12	Male alate	6	46	0	53	5	3	0	0	0
C	Total # in Segment 12	Male alate	6	40	0	47	5	2	0	0	0
E	Total # in Segment 12	Soldier	8	41	0	55	5	6	0	0	0
E	Total # in Segment 12	Soldier	10	48	0	57	6	5	0	0	0
E	Total # in Segment 12	Soldier	9	50	0	53	3	6	0	0	0
F	Total # in Segment 12	Soldier	9	55	0	64	1	5	0	0	0
F	Total # in Segment 12	Soldier	10	50	0	57	6	8	0	0	0
F	Total # in Segment 12	Soldier	10	57	0	65	7	4	0	0	0
D	Total # in Segment 12	Soldier	8	47	0	48	6	4	0	0	0
D	Total # in Segment 12	Soldier	8	37	0	41	4	1	0	0	0
D	Total # in Segment 12	Soldier	8	46	0	61	3	2	0	0	0
D	Total # in Segment 12	Soldier	10	54	0	62	6	7	0	0	0
D	Total # in Segment 12	Soldier	11	52	0	59	6	5	0	0	0
D	Total # in Segment 12	Soldier	13	51	0	62	3	2	0	0	0
F	Total # in Segment 12	Worker	8	50	0	58	6	8	0	0	0
F	Total # in Segment 12	Worker	8	68	0	73	3	6	0	0	0
F	Total # in Segment 12	Worker	9	55	0	66	3	5	0	0	0
D	Total # in Segment 12	Worker	7	45	0	57	4	0	0	0	0
D	Total # in Segment 12	Worker	8	51	0	71	6	2	0	0	0
D	Total # in Segment 12	Worker	13	51	0	102	5	3	0	0	0
D	Total # in Segment 12	Worker	11	53	0	55	5	5	0	0	0
D	Total # in Segment 12	Worker	12	49	0	66	6	8	0	0	0
D	Total # in Segment 12	Worker	11	44	0	51	6	5	0	0	0
E	Total # in Segment 12	Worker	9	51	0	58	6	3	0	0	0
E	Total # in Segment 12	Worker	8	52	0	61	3	2	0	0	0
E	Total # in Segment 12	Worker	11	53	0	59	2	7	0	0	0
B	Total # in Segment 13	Female alate	7	74	0	84	3	6	0	0	0
B	Total # in Segment 13	Female alate	6	69	0	82	5	5	0	0	0
B	Total # in Segment 13	Female alate	8	75	0	85	4	1	1	0	0
C	Total # in Segment 13	Female alate	5	30	0	40	4	1	0	0	0
C	Total # in Segment 13	Female alate	6	42	0	49	5	6	0	0	0
C	Total # in Segment 13	Female alate	5	33	0	42	2	6	0	0	0
B	Total # in Segment 13	Female alate	5	43	0	50	2	4	0	0	0
B	Total # in Segment 13	Female alate	5	42	0	48	5	3	0	0	0
B	Total # in Segment 13	Female alate	5	43	0	51	2	3	0	0	0
C	Total # in Segment 13	Male alate	6	70	0	73	2	5	0	0	0
C	Total # in Segment 13	Male alate	6	30	0	45	4	0	0	0	0
B	Total # in Segment 13	Male alate	6	51	0	61	4	5	0	0	0
B	Total # in Segment 13	Male alate	5	55	0	55	4	5	0	0	0
B	Total # in Segment 13	Male alate	5	44	0	53	2	4	0	0	0
B	Total # in Segment 13	Male alate	6	45	0	54	5	3	0	0	0
B	Total # in Segment 13	Male alate	6	40	0	53	5	1	0	0	0
B	Total # in Segment 13	Male alate	6	44	0	54	1	2	0	0	0
C	Total # in Segment 13	Male alate	6	44	0	46	2	2	0	0	0
B	Total # in Segment 14	Female alate	8	71	0	83	2	3	0	0	0
B	Total # in Segment 14	Female alate	6	63	0	77	6	4	0	0	0
B	Total # in Segment 14	Female alate	8	67	0	76	4	2	0	0	0
C	Total # in Segment 14	Female alate	6	32	0	43	2	2	0	0	0
C	Total # in Segment 14	Female alate	5	36	0	41	3	4	0	0	0
C	Total # in Segment 14	Female alate	5	30	0	38	1	5	0	0	0
B	Total # in Segment 14	Female alate	5	47	0	49	6	2	0	0	0
B	Total # in Segment 14	Female alate	5	47	0	50	3	2	0	0	0
B	Total # in Segment 14	Female alate	5	48	0	52	1	5	0	0	0
C	Total # in Segment 14	Male alate	6	47	0	63	1	0	0	0	0
C	Total # in Segment 14	Male alate	7	35	0	49	6	1	0	0	0
B	Total # in Segment 14	Male alate	6	53	0	67	5	2	0	0	0
B	Total # in Segment 14	Male alate	5	50	0	55	7	5	0	0	0
B	Total # in Segment 14	Male alate	5	45	0	54	4	5	0	0	0
B	Total # in Segment 14	Male alate	6	49	0	61	5	4	0	0	0
B	Total # in Segment 14	Male alate	6	44	0	57	5	2	0	0	0
B	Total # in Segment 14	Male alate	6	42	0	57	2	3	0	0	0
C	Total # in Segment 14	Male alate	6	48	0	51	3	3	0	0	0
B	Total # in Segment 15	Female alate	7	61	0	72	9	2	0	0	0
B	Total # in Segment 15	Female alate	6	68	0	84	5	3	0	0	0
B	Total # in Segment 15	Female alate	8	69	0	78	4	2	0	0	0
C	Total # in Segment 15	Female alate	6	35	0	40	5	2	0	0	0
C	Total # in Segment 15	Female alate	5	31	0	43	4	5	0	0	0
C	Total # in Segment 15	Female alate	5	34	0	39	2	3	0	0	0
B	Total # in Segment 15	Female alate	5	48	0	55	4	3	0	0	0
B	Total # in Segment 15	Female alate	5	46	0	56	2	3	0	0	0
B	Total # in Segment 15	Female alate	5	48	0	55	3	4	0	0	0
C	Total # in Segment 15	Male alate	6	54	0	65	3	4	0	0	0
C	Total # in Segment 15	Male alate	7	38	0	45	4	0	0	0	0
B	Total # in Segment 15	Male alate	7	47	0	59	4	1	0	0	0
B	Total # in Segment 15	Male alate	6	60	0	62	3	7	0	0	0
B	Total # in Segment 15	Male alate	5	48	0	51	1	4	0	0	0
B	Total # in Segment 15	Male alate	7	46	0	58	3	5	0	0	0
B	Total # in Segment 15	Male alate	7	41	0	52	3	4	0	0	0
B	Total # in Segment 15	Male alate	7	47	0	52	6	3	0	0	0
C	Total # in Segment 15	Male alate	7	50	0	55	1	2	0	0	0
B	Total # in Segment 16	Female alate	7	66	0	79	4	4	0	0	0
B	Total # in Segment 16	Female alate	6	69	0	76	4	0	0	0	0
B	Total # in Segment 16	Female alate	7	62	0	81	1	0	0	0	0
C	Total # in Segment 16	Female alate	6	33	0	42	5	3	0	0	0
C	Total # in Segment 16	Female alate	5	30	0	38	3	6	0	0	0
C	Total # in Segment 16	Female alate	5	41	0	47	4	5	0	0	0
B	Total # in Segment 16	Female alate	6	53	0	58	5	2	0	0	0
B	Total # in Segment 16	Female alate	6	52	0	61	4	2	0	0	0
B	Total # in Segment 16	Female alate	6	53	0	52	5	3	0	0	0
C	Total # in Segment 16	Male alate	6	68	0	75	4	2	0	0	0
C	Total # in Segment 16	Male alate	7	52	0	57	9	6	0	0	0
B	Total # in Segment 16	Male alate	8	50	0	63	2	3	0	0	0
B	Total # in Segment 16	Male alate	6	58	0	64	3	5	0	0	0
B	Total # in Segment 16	Male alate	6	42	0	51	2	6	0	0	0
B	Total # in Segment 16	Male alate	8	51	0	61	2	5	0	0	0
B	Total # in Segment 16	Male alate	8	47	0	58	2	2	0	0	0
B	Total # in Segment 16	Male alate	8	51	0	60	2	2	0	0	0
C	Total # in Segment 16	Male alate	8	47	0	56	4	2	0	0	0
B	Total # in Segment 17	Female alate	8	79	0	85	4	6	0	0	0
B	Total # in Segment 17	Female alate	6	51	0	67	3	0	0	0	0
B	Total # in Segment 17	Female alate	8	73	0	79	3	0	0	0	0
C	Total # in Segment 17	Female alate	6	37	0	43	4	5	0	0	0
C	Total # in Segment 17	Female alate	6	38	0	44	6	5	0	0	0
C	Total # in Segment 17	Female alate	7	43	0	46	3	4	0	0	0
B	Total # in Segment 17	Female alate	9	53	0	66	3	2	0	0	0
B	Total # in Segment 17	Female alate	9	57	0	68	4	4	0	0	0
B	Total # in Segment 17	Female alate	9	58	0	63	4	4	0	0	0
C	Total # in Segment 17	Male alate	8	58	0	72	5	5	0	0	0
C	Total # in Segment 17	Male alate	9	53	0	65	8	4	0	0	0
B	Total # in Segment 17	Male alate	10	58	0	61	1	4	0	0	0
B	Total # in Segment 17	Male alate	8	61	0	65	3	4	0	0	0
B	Total # in Segment 17	Male alate	8	43	0	52	6	6	0	0	0
B	Total # in Segment 17	Male alate	9	53	0	61	1	4	0	0	0
B	Total # in Segment 17	Male alate	9	55	0	63	1	3	0	0	0
B	Total # in Segment 17	Male alate	9	56	0	66	3	4	0	0	0
C	Total # in Segment 17	Male alate	10	58	0	66	6	3	0	0	0
B	Total # in Segment 18	Female alate	13	74	0	95	3	8
B	Total # in Segment 18	Female alate	9	51	0	69	4	1	0	0	0
B	Total # in Segment 18	Female alate	11	71	0	91	3	0	0	0	0
C	Total # in Segment 18	Female alate	10	42	0	56	10	3	0	0	0
C	Total # in Segment 18	Female alate	10	45	0	57	8	5	0	0	0
C	Total # in Segment 18	Female alate	11	48	0	59	6	6	0	0	0
B	Total # in Segment 18	Female alate	13	62	0	74	7	4	0	0	0
B	Total # in Segment 18	Female alate	12	66	0	79	3	5	0	0	0
B	Total # in Segment 18	Female alate	12	68	0	72	5	4	0	0	0
C	Total # in Segment 18	Male alate	12	61	0	70	5	1	0	0	0
C	Total # in Segment 18	Male alate	13	59	0	66	7	6	0	0	0
B	Total # in Segment 18	Male alate	13	62	0	76	7	3	0	0	0
B	Total # in Segment 18	Male alate	12	65	0	73	8	7	0	0	0
B	Total # in Segment 18	Male alate	12	58	0	71	7	5	0	0	0
B	Total # in Segment 18	Male alate	10	63	0	77	6	5	0	0	0
B	Total # in Segment 18	Male alate	10	62	0	71	6	5	0	0	0
B	Total # in Segment 18	Male alate	10	67	0	73	8	6	0	0	0
C	Total # in Segment 18	Male alate	13	68	0	78	6	5	0	0	0
